# Supplementary material for: Redetermination and new description of the crystal structure of vanthoffite, Na6Mg(SO4)4
Source: Acta Crystallogr E Crystallogr Commun. 2020 May 1;76(Pt 6):785–9. doi: 10.1107/S2056989020005873 (PMC7274003; doi:10.1107/S2056989020005873)
Supplement: Supplementary file 1 [file e-76-00785-sup1.cif]

##############################################################################
#                                                                            #
# This CIF contains the data in a paper accepted for publication in          #
# Acta Crystallographica Section E. It conforms to the requirements of       #
# Notes for Authors for Acta Crystallographica Section E, and has been       #
# peer reviewed under the auspices of the IUCr Commission on Journals.       #
#                                                                            #
# Full details of the Crystallographic Information File format               #
# are given in the paper "The Crystallographic Information File (CIF):       #
# a New Standard Archive File for Crystallography" by S. R. Hall, F. H.      #
# Allen and I. D. Brown [Acta Cryst. (1991), A47, 655-685].                  #
#                                                                            #
# The current version of the core CIF dictionary is obtainable from          #
# ftp://ftp.iucr.org/pub/cif_core.dic.                                       #
#                                                                            #
# Software is freely available for graphical display of the structure(s)     #
# in this CIF. For information consult the CIF software page                 #
# http://www.iucr.org/resources/cif/software.                                #
#                                                                            #
# This file may be used for bona fide research purposes within the           #
# scientific community so long as proper attribution is given to the journal # 
# article from which it was obtained.                                        #
#                                                                            #
##############################################################################
data_I
_journal_date_recd_electronic     2020-04-01
_journal_date_accepted     2020-04-28
_journal_name_full     'Acta Crystallographica, Section E'
_journal_year     2020
_journal_volume     76
_journal_issue      6
_journal_page_first     785
_journal_page_last     789
_journal_paper_category     GI
_journal_paper_doi     10.1107/S2056989020005873
_journal_coeditor_code     WM5553
_publ_contact_author_name     'Balic-Zunic, Tonci'
_publ_contact_author_address
;
Department of Geosciences and Natural resource Management,
University of Copenhagen, Oester Voldgade 10,
DK-1350 Copenhagen K, Denmark
;
_publ_contact_author_email     toncib@ign.ku.dk
_publ_section_title
;
Redetermination and new description of the crystal structure of vanthoffite,
Na~6~Mg(SO~4~)~4~
;
_publ_section_title_footnote     .
loop_
    _publ_author_name
    _publ_author_footnote
    _publ_author_address
    'Bali\'c-\<Zuni\'c, Ton\<ci' .
;
University of Copenhagen, Department of Geosciences,
Denmark
;
    'Pamato, Martha G.' .
;
Department of Geosciences, University of Padova,
Italy
;
    'Nestola, Fabrizio' .
;
Department of Geosciences, University of Padova,
Italy
;
_publ_section_synopsis
;
The crystal structure of vanthoffite, Na~6~Mg(SO~4~)~4~, was redetermined and
refined with anisotropic displacement parameters for all atoms. Here, for the
first time, we give its detailed description.
;
_chemical_name_systematic
;
Hexasodium magnesium tetrakis[sulfate(VI)]
;
_chemical_formula_sum     'Mg1 Na6 O16 S4'
_chemical_formula_structural     'Na6 Mg (S O4)4'
_chemical_formula_iupac     'Na6 Mg (S O4)4'
_chemical_formula_weight     546.5
_symmetry_cell_setting     monoclinic
_symmetry_space_group_name_H-M     'P 1 21/c 1'
_symmetry_space_group_name_Hall     '-P 2ycb'
loop_
    _space_group_symop_id
    _space_group_symop_operation_xyz
    1 x,y,z
    2 -x,y+1/2,-z+1/2
    3 -x,-y,-z
    4 x,-y+1/2,z+1/2
_cell_length_a     9.7761(6)
_cell_length_b     9.1998(4)
_cell_length_c     8.2040(5)
_cell_angle_alpha     90
_cell_angle_beta     113.518(7)
_cell_angle_gamma     90
_cell_volume     676.56(7)
_cell_formula_units_Z     2
_cell_measurement_reflns_used     3897
_cell_measurement_theta_min     2.2470
_cell_measurement_theta_max     31.6780
_cell_measurement_temperature     296
_exptl_crystal_description     plate
_exptl_crystal_colour     'colourless'
_exptl_crystal_size_max     0.03
_exptl_crystal_size_mid     0.02
_exptl_crystal_size_min     0.004
_exptl_crystal_density_diffrn     2.6824
_exptl_crystal_F_000     540
_exptl_absorpt_coefficient_mu     1.037
_exptl_absorpt_correction_type     multi-scan
_exptl_absorpt_process_details
;
(CrysAlisPro; Rigaku OD, 2019)
;
_exptl_absorpt_correction_T_min     0.85974
_exptl_absorpt_correction_T_max     1.00000
_diffrn_ambient_temperature     296
_diffrn_source     'micro-focus sealed X-ray tube'
_diffrn_radiation_type     'Mo K\a'
_diffrn_radiation_wavelength     0.71073
_diffrn_radiation_monochromator     mirror
_diffrn_measurement_device_type
  'SuperNova Rigaku Oxford Diffraction diffractometer with Pilatus200K detector'
_diffrn_measurement_device     'four-circle diffractometer'
_diffrn_measurement_method     '\w scans'
_diffrn_detector     'CCD plate'
_diffrn_detector_area_resol_mean     5.8140
_diffrn_reflns_number     18695
_diffrn_reflns_av_R_equivalents     0.0867
_diffrn_reflns_av_unetI/netI     0.0561
_diffrn_reflns_theta_min     2.27
_diffrn_reflns_theta_max     31.9
_diffrn_reflns_theta_full     31.39
_diffrn_measured_fraction_theta_max     0.95
_diffrn_measured_fraction_theta_full     0.98
_diffrn_reflns_limit_h_min     -14
_diffrn_reflns_limit_h_max     14
_diffrn_reflns_limit_k_min     -13
_diffrn_reflns_limit_k_max     13
_diffrn_reflns_limit_l_min     -12
_diffrn_reflns_limit_l_max     11
_diffrn_radiation_probe     x-ray
loop_
    _refln_index_h
    _refln_index_k
    _refln_index_l
    _refln_observed_status
    _refln_F_squared_meas
    _refln_F_squared_calc
    _refln_F_squared_sigma
    1 0 0 o 446.11 430.01 7.56
    2 0 0 o 310.01 327.20 7.56
    3 0 0 o 1663.45 1557.41 30.24
    4 0 0 o 6850.39 6764.14 105.86
    5 0 0 o 5905.25 5734.77 83.17
    6 0 0 o 6457.21 6495.52 90.73
    7 0 0 o 1587.84 1592.94 52.93
    8 0 0 < 15.12 0.84 15.12
    9 0 0 o 4332.53 4225.07 128.54
    10 0 0 o 438.55 375.25 37.81
    11 0 0 o 136.10 98.56 37.81
    12 0 0 < 0.00 33.25 37.81
    13 0 0 < 37.81 16.40 68.05
    1 1 0 < 0.00 0.37 7.56
    2 1 0 o 10207.50 9882.76 136.10
    3 1 0 o 801.48 781.29 15.12
    4 1 0 o 1066.12 1178.13 22.68
    5 1 0 o 1739.06 1651.85 22.68
    6 1 0 o 2230.54 2191.92 37.81
    7 1 0 o 158.78 153.46 15.12
    8 1 0 o 4680.34 4832.58 83.17
    9 1 0 o 249.52 253.87 15.12
    10 1 0 < 30.24 1.73 22.68
    11 1 0 o 120.98 126.05 22.68
    12 1 0 o 294.88 289.05 30.24
    13 1 0 o 635.14 616.11 68.05
    0 2 0 o 1671.01 1644.70 37.81
    1 2 0 o 98.29 90.26 7.56
    2 2 0 o 98.29 100.78 7.56
    3 2 0 o 287.32 373.05 7.56
    4 2 0 o 937.58 974.96 15.12
    5 2 0 o 362.93 345.03 15.12
    6 2 0 < 7.56 16.42 7.56
    7 2 0 o 264.64 292.39 15.12
    8 2 0 o 98.29 69.24 15.12
    9 2 0 o 45.37 58.31 15.12
    10 2 0 o 824.16 829.08 37.81
    11 2 0 o 241.96 249.04 22.68
    12 2 0 < 68.05 47.66 30.24
    13 2 0 < 0.00 82.61 68.05
    1 3 0 o 3969.60 3958.34 60.49
    2 3 0 o 453.67 375.66 7.56
    3 3 0 o 128.54 103.14 7.56
    4 3 0 o 90.73 71.22 7.56
    5 3 0 o 158.78 184.21 7.56
    6 3 0 < 15.12 4.92 7.56
    7 3 0 o 226.83 257.21 15.12
    8 3 0 < 15.12 13.85 15.12
    9 3 0 o 264.64 266.99 15.12
    10 3 0 < 37.81 0.35 22.68
    11 3 0 < 68.05 37.68 22.68
    12 3 0 < 75.61 13.45 30.24
    0 4 0 o 8203.83 7914.20 151.22
    1 4 0 o 181.47 200.66 15.12
    2 4 0 o 1240.03 1183.86 22.68
    3 4 0 o 4181.31 4040.19 52.93
    4 4 0 o 4309.85 4241.68 60.49
    5 4 0 o 219.27 200.68 15.12
    6 4 0 o 151.22 149.35 15.12
    7 4 0 o 1345.88 1480.44 37.81
    8 4 0 < 15.12 3.18 15.12
    9 4 0 o 1081.24 1175.52 30.24
    10 4 0 o 733.43 688.87 37.81
    11 4 0 < 83.17 54.53 30.24
    12 4 0 < 15.12 0.88 37.81
    1 5 0 o 2207.85 2289.43 45.37
    2 5 0 o 347.81 315.93 15.12
    3 5 0 o 506.60 490.81 15.12
    4 5 0 o 4324.97 4407.00 60.49
    5 5 0 o 1935.65 1974.89 37.81
    6 5 0 o 98.29 125.76 15.12
    7 5 0 < 30.24 23.28 15.12
    8 5 0 o 461.23 410.88 30.24
    9 5 0 o 75.61 60.06 22.68
    10 5 0 o 98.29 73.27 30.24
    11 5 0 < 0.00 24.81 30.24
    0 6 0 o 2979.09 3065.08 90.73
    1 6 0 < 0.00 13.06 15.12
    2 6 0 o 393.18 390.11 15.12
    3 6 0 o 1837.36 1933.03 37.81
    4 6 0 o 120.98 112.95 15.12
    5 6 0 o 52.93 51.23 15.12
    6 6 0 o 1043.44 1077.55 30.24
    7 6 0 o 430.98 421.03 22.68
    8 6 0 < 7.56 0.75 15.12
    9 6 0 o 816.60 856.00 45.37
    10 6 0 o 226.83 186.52 37.81
    11 6 0 o 204.15 236.26 37.81
    1 7 0 o 211.71 177.97 15.12
    2 7 0 o 105.86 95.80 15.12
    3 7 0 o 189.03 200.18 15.12
    4 7 0 o 763.67 769.84 22.68
    5 7 0 < -15.12 13.95 15.12
    6 7 0 o 52.93 15.42 15.12
    7 7 0 o 272.20 269.73 22.68
    8 7 0 o 120.98 106.11 22.68
    9 7 0 o 294.88 256.08 30.24
    10 7 0 < 45.37 84.44 30.24
    0 8 0 o 521.72 519.84 37.81
    1 8 0 o 143.66 132.47 15.12
    2 8 0 < 15.12 0.01 15.12
    3 8 0 o 559.52 562.72 30.24
    4 8 0 o 287.32 267.24 22.68
    5 8 0 o 302.45 318.55 22.68
    6 8 0 < 15.12 7.78 22.68
    7 8 0 < 37.81 10.23 22.68
    8 8 0 o 151.22 114.93 22.68
    9 8 0 o 257.08 230.50 30.24
    10 8 0 o 378.06 456.21 45.37
    1 9 0 o 166.35 169.17 22.68
    2 9 0 o 2260.78 2274.57 60.49
    3 9 0 o 756.11 796.46 30.24
    4 9 0 < 37.81 56.78 22.68
    5 9 0 o 1361.00 1356.16 45.37
    6 9 0 o 113.42 56.43 22.68
    7 9 0 o 166.35 164.96 30.24
    8 9 0 < 52.93 34.92 30.24
    9 9 0 o 710.75 766.60 45.37
    0 10 0 o 551.96 594.51 37.81
    1 10 0 o 1451.74 1417.38 45.37
    2 10 0 < 68.05 22.22 22.68
    3 10 0 o 529.28 480.07 30.24
    4 10 0 < 7.56 9.48 22.68
    5 10 0 < 37.81 45.91 22.68
    6 10 0 o 219.27 232.64 30.24
    7 10 0 o 430.98 490.75 45.37
    8 10 0 o 355.37 301.37 37.81
    1 11 0 o 612.45 627.47 30.24
    2 11 0 o 189.03 216.76 30.24
    3 11 0 o 83.17 77.06 22.68
    4 11 0 o 249.52 254.96 30.24
    5 11 0 o 1119.05 1165.85 45.37
    6 11 0 < 60.49 32.05 30.24
    7 11 0 < -15.12 1.52 45.37
    0 12 0 < 90.73 107.83 37.81
    1 12 0 < 83.17 65.22 30.24
    2 12 0 < -30.24 2.20 30.24
    3 12 0 o 362.93 390.41 30.24
    4 12 0 o 287.32 221.98 30.24
    5 12 0 < 113.42 57.45 37.81
    6 12 0 < -15.12 5.92 60.49
    1 13 0 o 204.15 223.84 52.93
    2 13 0 < -15.12 9.49 37.81
    3 13 0 < 22.68 11.88 45.37
    4 13 0 o 506.60 507.07 60.49
    -13 1 1 < 15.12 12.44 30.24
    -12 1 1 o 408.30 375.10 37.81
    -11 1 1 o 332.69 315.95 30.24
    -10 1 1 < 68.05 72.05 22.68
    -9 1 1 o 143.66 122.29 15.12
    -8 1 1 < 30.24 45.18 15.12
    -7 1 1 o 907.34 936.30 22.68
    -6 1 1 o 1073.68 994.70 22.68
    -5 1 1 o 8007.24 7699.69 120.98
    -4 1 1 o 30.24 16.98 7.56
    -3 1 1 < 0.00 1.36 7.56
    -2 1 1 o 2238.10 2220.35 30.24
    -1 1 1 o 90.73 86.21 7.56
    0 1 1 o 831.72 797.19 7.56
    1 1 1 o 30.24 36.71 7.56
    2 1 1 o 14585.40 14665.30 143.66
    3 1 1 o 2880.79 2717.47 30.24
    4 1 1 o 952.70 921.21 15.12
    5 1 1 o 559.52 565.23 15.12
    6 1 1 o 264.64 265.68 15.12
    7 1 1 o 3311.78 3308.63 45.37
    8 1 1 o 635.14 598.89 22.68
    9 1 1 o 408.30 357.13 22.68
    10 1 1 < 7.56 5.03 22.68
    11 1 1 o 491.47 433.11 37.81
    12 1 1 < 15.12 12.60 37.81
    -13 2 1 < -22.68 13.57 37.81
    -12 2 1 o 120.98 81.89 30.24
    -11 2 1 < -22.68 9.76 30.24
    -10 2 1 o 688.06 666.85 30.24
    -9 2 1 < 15.12 0.36 15.12
    -8 2 1 < 22.68 12.93 15.12
    -7 2 1 o 408.30 380.78 15.12
    -6 2 1 o 196.59 177.29 15.12
    -5 2 1 o 4347.65 4276.05 68.05
    -4 2 1 o 2532.98 2641.84 45.37
    -3 2 1 o 22.68 68.88 7.56
    -2 2 1 o 483.91 464.34 15.12
    -1 2 1 o 2434.69 2341.56 30.24
    0 2 1 o 4703.03 4671.54 52.93
    1 2 1 o 1051.00 1038.48 22.68
    2 2 1 o 2245.66 2362.24 30.24
    3 2 1 o 4634.98 4202.10 60.49
    4 2 1 o 30.24 23.16 7.56
    5 2 1 o 4241.80 4230.18 60.49
    6 2 1 o 3183.24 3166.12 45.37
    7 2 1 o 30.24 31.14 7.56
    8 2 1 < 22.68 0.87 15.12
    9 2 1 o 189.03 217.80 22.68
    10 2 1 o 113.42 115.78 22.68
    11 2 1 o 264.64 258.23 30.24
    12 2 1 < -7.56 0.21 37.81
    -13 3 1 < 60.49 39.14 45.37
    -12 3 1 o 400.74 411.72 37.81
    -11 3 1 o 347.81 306.23 30.24
    -10 3 1 o 325.13 275.41 22.68
    -9 3 1 < 15.12 1.60 15.12
    -8 3 1 o 3765.45 3705.07 60.49
    -7 3 1 o 1051.00 1026.54 30.24
    -6 3 1 o 2336.39 2237.75 45.37
    -5 3 1 o 809.04 727.44 22.68
    -4 3 1 < 7.56 2.67 7.56
    -3 3 1 o 226.83 215.85 7.56
    -2 3 1 o 10699.00 11294.60 128.54
    -1 3 1 o 7099.91 7383.22 90.73
    0 3 1 o 1723.94 1805.50 22.68
    1 3 1 o 846.85 987.76 15.12
    2 3 1 o 4657.66 4807.11 52.93
    3 3 1 o 1965.90 1891.27 30.24
    4 3 1 < 0.00 0.25 7.56
    5 3 1 o 3228.61 3218.27 45.37
    6 3 1 o 1232.47 1228.36 22.68
    7 3 1 o 2238.10 2179.67 37.81
    8 3 1 o 249.52 275.44 15.12
    9 3 1 o 234.40 196.15 22.68
    10 3 1 < 15.12 32.38 22.68
    11 3 1 < 7.56 8.34 22.68
    12 3 1 o 226.83 284.46 52.93
    -13 4 1 < 30.24 8.25 75.61
    -12 4 1 o 128.54 97.92 30.24
    -11 4 1 o 294.88 237.50 30.24
    -10 4 1 o 264.64 234.80 22.68
    -9 4 1 o 68.05 52.11 15.12
    -8 4 1 o 499.04 473.53 22.68
    -7 4 1 o 952.70 930.94 30.24
    -6 4 1 o 650.26 649.32 22.68
    -5 4 1 o 83.17 81.39 7.56
    -4 4 1 o 1171.98 1199.78 22.68
    -3 4 1 < 15.12 0.04 7.56
    -2 4 1 o 2525.42 2475.35 37.81
    -1 4 1 o 1837.36 1776.07 30.24
    0 4 1 o 922.46 727.95 15.12
    1 4 1 o 945.14 842.03 22.68
    2 4 1 o 105.86 123.33 7.56
    3 4 1 o 604.89 559.28 15.12
    4 4 1 o 1565.16 1514.52 30.24
    5 4 1 o 204.15 174.63 15.12
    6 4 1 o 415.86 400.38 15.12
    7 4 1 o 60.49 44.46 15.12
    8 4 1 o 393.18 342.66 22.68
    9 4 1 < -7.56 1.78 22.68
    10 4 1 o 665.38 602.14 45.37
    11 4 1 o 567.09 523.25 37.81
    12 4 1 < 15.12 0.29 68.05
    -12 5 1 o 196.59 239.81 30.24
    -11 5 1 o 257.08 219.36 30.24
    -10 5 1 < 30.24 19.58 22.68
    -9 5 1 o 355.37 353.70 22.68
    -8 5 1 o 620.01 658.35 30.24
    -7 5 1 < 22.68 35.46 15.12
    -6 5 1 o 45.37 36.79 7.56
    -5 5 1 o 3326.90 3303.04 45.37
    -4 5 1 o 4196.43 4154.48 60.49
    -3 5 1 o 355.37 377.40 15.12
    -2 5 1 o 3591.54 3391.04 60.49
    -1 5 1 o 105.86 107.97 7.56
    0 5 1 o 604.89 583.68 15.12
    1 5 1 o 4007.40 3986.90 68.05
    2 5 1 o 2646.40 2705.57 37.81
    3 5 1 o 763.67 719.31 15.12
    4 5 1 o 128.54 109.07 7.56
    5 5 1 < 7.56 1.10 7.56
    6 5 1 o 378.06 392.16 15.12
    7 5 1 o 1141.73 1155.62 30.24
    8 5 1 o 355.37 371.19 30.24
    9 5 1 o 325.13 299.49 30.24
    10 5 1 < 45.37 15.10 30.24
    11 5 1 < -7.56 0.01 37.81
    -12 6 1 < 15.12 71.28 75.61
    -11 6 1 o 370.50 416.89 30.24
    -10 6 1 < 22.68 2.34 22.68
    -9 6 1 < 0.00 11.36 22.68
    -8 6 1 o 438.55 473.98 22.68
    -7 6 1 o 1618.08 1646.92 45.37
    -6 6 1 o 90.73 80.70 15.12
    -5 6 1 o 483.91 511.45 22.68
    -4 6 1 o 234.40 221.65 15.12
    -3 6 1 o 4188.87 4311.93 68.05
    -2 6 1 < -15.12 0.53 15.12
    -1 6 1 o 831.72 815.88 22.68
    0 6 1 o 120.98 88.76 15.12
    1 6 1 o 846.85 885.58 22.68
    2 6 1 o 196.59 197.27 15.12
    3 6 1 o 1663.45 1694.32 30.24
    4 6 1 o 998.07 1053.80 22.68
    5 6 1 o 181.47 169.23 15.12
    6 6 1 o 1171.98 1177.20 30.24
    7 6 1 o 544.40 571.77 22.68
    8 6 1 o 597.33 581.65 30.24
    9 6 1 o 219.27 219.14 37.81
    10 6 1 o 113.42 117.48 30.24
    11 6 1 < -120.98 14.19 113.42
    -11 7 1 o 385.62 417.14 37.81
    -10 7 1 < 45.37 2.65 22.68
    -9 7 1 o 1013.19 982.67 60.49
    -8 7 1 < 0.00 6.22 22.68
    -7 7 1 o 1035.88 1037.94 37.81
    -6 7 1 < 22.68 20.10 15.12
    -5 7 1 o 257.08 310.16 22.68
    -4 7 1 o 257.08 256.14 15.12
    -3 7 1 o 120.98 120.23 15.12
    -2 7 1 < 30.24 38.32 15.12
    -1 7 1 o 393.18 387.02 15.12
    0 7 1 o 302.45 303.19 15.12
    1 7 1 o 1171.98 1232.07 37.81
    2 7 1 o 2449.81 2469.72 60.49
    3 7 1 < 22.68 12.47 15.12
    4 7 1 < 0.00 1.74 15.12
    5 7 1 o 1776.87 1722.30 37.81
    6 7 1 o 408.30 415.67 22.68
    7 7 1 o 196.59 168.67 22.68
    8 7 1 < 60.49 51.65 22.68
    9 7 1 < -22.68 0.01 30.24
    10 7 1 o 559.52 605.90 45.37
    -10 8 1 < 60.49 71.17 30.24
    -9 8 1 o 83.17 70.74 22.68
    -8 8 1 o 83.17 28.79 22.68
    -7 8 1 o 756.11 748.38 37.81
    -6 8 1 o 226.83 254.27 22.68
    -5 8 1 o 151.22 144.98 22.68
    -4 8 1 o 725.87 681.85 30.24
    -3 8 1 o 3878.86 3915.03 75.61
    -2 8 1 < 0.00 0.23 15.12
    -1 8 1 o 453.67 469.94 22.68
    0 8 1 o 740.99 733.61 22.68
    1 8 1 o 325.13 316.37 22.68
    2 8 1 o 1126.61 1210.55 37.81
    3 8 1 o 975.39 1013.99 37.81
    4 8 1 o 869.53 920.00 30.24
    5 8 1 o 83.17 79.01 22.68
    6 8 1 o 325.13 331.86 30.24
    7 8 1 < 45.37 32.34 22.68
    8 8 1 o 120.98 123.05 30.24
    9 8 1 < 68.05 2.79 30.24
    -9 9 1 < 7.56 28.75 30.24
    -8 9 1 o 204.15 204.89 30.24
    -7 9 1 < 0.00 5.09 22.68
    -6 9 1 < 68.05 22.77 22.68
    -5 9 1 o 536.84 520.17 30.24
    -4 9 1 < 37.81 1.02 22.68
    -3 9 1 o 166.35 182.76 22.68
    -2 9 1 o 98.29 78.99 15.12
    -1 9 1 o 204.15 203.41 22.68
    0 9 1 o 287.32 313.14 22.68
    1 9 1 o 786.36 830.71 30.24
    2 9 1 o 105.86 119.78 22.68
    3 9 1 o 143.66 154.71 22.68
    4 9 1 o 370.50 367.68 30.24
    5 9 1 < 68.05 42.66 22.68
    6 9 1 < 30.24 0.40 30.24
    7 9 1 < 22.68 8.14 30.24
    8 9 1 < 37.81 72.29 30.24
    9 9 1 < 22.68 6.36 52.93
    -9 10 1 < -45.37 31.45 68.05
    -8 10 1 < 60.49 127.21 30.24
    -7 10 1 o 378.06 341.84 30.24
    -6 10 1 < 22.68 22.50 22.68
    -5 10 1 < 60.49 23.31 22.68
    -4 10 1 < -7.56 5.73 22.68
    -3 10 1 o 408.30 392.83 30.24
    -2 10 1 o 272.20 251.51 22.68
    -1 10 1 o 173.91 140.35 22.68
    0 10 1 < 22.68 35.55 15.12
    1 10 1 < 15.12 0.46 22.68
    2 10 1 < 15.12 2.48 22.68
    3 10 1 o 75.61 80.47 22.68
    4 10 1 o 302.45 265.62 22.68
    5 10 1 < 52.93 56.81 30.24
    6 10 1 < 7.56 1.62 30.24
    7 10 1 < -22.68 0.13 30.24
    8 10 1 < 60.49 0.96 60.49
    -7 11 1 < 7.56 9.34 30.24
    -6 11 1 < 30.24 21.89 30.24
    -5 11 1 o 1376.13 1432.48 52.93
    -4 11 1 < 0.00 10.10 30.24
    -3 11 1 < 7.56 1.81 22.68
    -2 11 1 o 453.67 387.63 37.81
    -1 11 1 < 22.68 7.28 22.68
    0 11 1 < 45.37 22.45 22.68
    1 11 1 o 1232.47 1191.03 45.37
    2 11 1 < 7.56 10.20 22.68
    3 11 1 < 7.56 22.40 22.68
    4 11 1 o 294.88 307.90 30.24
    5 11 1 < 75.61 70.63 30.24
    6 11 1 o 272.20 239.74 37.81
    7 11 1 < 15.12 12.62 52.93
    -6 12 1 < 22.68 0.63 30.24
    -5 12 1 < 83.17 94.22 30.24
    -4 12 1 < 0.00 6.96 30.24
    -3 12 1 o 1829.80 1858.32 68.05
    -2 12 1 < 15.12 16.07 30.24
    -1 12 1 o 249.52 251.88 37.81
    0 12 1 o 234.40 144.13 37.81
    1 12 1 o 347.81 348.10 37.81
    2 12 1 o 272.20 279.73 37.81
    3 12 1 o 1602.96 1537.99 52.93
    4 12 1 o 438.55 422.86 37.81
    5 12 1 < -7.56 7.67 52.93
    -4 13 1 < 30.24 4.41 68.05
    -3 13 1 o 189.03 211.63 45.37
    -2 13 1 < -60.49 5.00 45.37
    -1 13 1 < 166.35 401.86 75.61
    0 13 1 o 476.35 390.74 45.37
    1 13 1 o 1141.73 1082.06 60.49
    2 13 1 < -52.93 2.38 45.37
    3 13 1 < 37.81 0.26 60.49
    -13 0 2 o 226.83 118.77 45.37
    -12 0 2 o 914.90 787.75 52.93
    -11 0 2 < 0.00 29.49 30.24
    -10 0 2 o 3924.23 4064.09 105.86
    -9 0 2 o 1035.88 1050.35 52.93
    -8 0 2 o 1739.06 1626.78 60.49
    -7 0 2 o 718.31 687.53 30.24
    -6 0 2 o 672.94 613.32 22.68
    -5 0 2 o 559.52 519.48 22.68
    -4 0 2 o 854.41 973.51 22.68
    -3 0 2 o 20347.00 20055.60 287.32
    -2 0 2 o 317.57 292.85 7.56
    -1 0 2 o 2139.80 2051.74 30.24
    0 0 2 o 3024.46 3015.45 45.37
    1 0 2 o 18797.00 18429.80 249.52
    2 0 2 < 15.12 36.10 7.56
    3 0 2 o 589.77 573.03 15.12
    4 0 2 o 1723.94 1812.85 30.24
    5 0 2 o 4657.66 4519.66 75.61
    6 0 2 < 0.00 18.43 15.12
    7 0 2 o 831.72 752.89 37.81
    8 0 2 < 7.56 26.14 22.68
    9 0 2 o 272.20 268.77 30.24
    10 0 2 o 272.20 287.13 37.81
    11 0 2 o 937.58 909.82 60.49
    -13 1 2 < -30.24 0.91 30.24
    -12 1 2 o 1164.42 1150.20 45.37
    -11 1 2 < 22.68 36.68 22.68
    -10 1 2 o 257.08 280.47 22.68
    -9 1 2 < 15.12 1.82 15.12
    -8 1 2 o 2306.15 2220.81 52.93
    -7 1 2 o 1202.22 1195.74 30.24
    -6 1 2 o 499.04 512.89 15.12
    -5 1 2 o 718.31 679.92 22.68
    -4 1 2 o 3251.29 2992.05 45.37
    -3 1 2 o 6275.74 6218.53 75.61
    -2 1 2 o 15825.50 15567.80 151.22
    -1 1 2 o 665.38 668.06 7.56
    0 1 2 o 1754.18 1691.78 22.68
    1 1 2 o 45.37 40.21 7.56
    2 1 2 o 2797.62 2394.20 30.24
    3 1 2 o 2502.74 2478.65 30.24
    4 1 2 o 446.11 465.32 7.56
    5 1 2 o 2752.25 2689.46 37.81
    6 1 2 o 83.17 85.30 7.56
    7 1 2 o 1693.69 1693.24 37.81
    8 1 2 o 521.72 520.74 22.68
    9 1 2 o 892.21 898.19 30.24
    10 1 2 o 189.03 175.15 22.68
    11 1 2 < 7.56 17.80 30.24
    -13 2 2 < -7.56 7.28 30.24
    -12 2 2 < 22.68 0.16 22.68
    -11 2 2 < 60.49 24.68 22.68
    -10 2 2 o 332.69 349.01 22.68
    -9 2 2 < -7.56 1.24 15.12
    -8 2 2 o 748.55 740.34 22.68
    -7 2 2 o 362.93 389.55 15.12
    -6 2 2 o 3228.61 3276.02 52.93
    -5 2 2 o 211.71 235.08 15.12
    -4 2 2 o 2011.26 1963.92 30.24
    -3 2 2 o 120.98 103.54 7.56
    -2 2 2 o 98.29 94.60 7.56
    -1 2 2 < 0.00 2.01 7.56
    0 2 2 o 12808.60 12945.10 113.42
    1 2 2 o 3175.68 3278.95 37.81
    2 2 2 o 1761.74 1682.72 22.68
    3 2 2 o 5391.09 5158.67 52.93
    4 2 2 < 7.56 8.00 7.56
    5 2 2 o 1043.44 1021.11 22.68
    6 2 2 o 1066.12 1064.15 22.68
    7 2 2 o 2495.18 2570.42 45.37
    8 2 2 < 22.68 16.63 15.12
    9 2 2 o 264.64 265.47 22.68
    10 2 2 o 226.83 192.62 22.68
    11 2 2 o 423.42 380.81 30.24
    -13 3 2 o 461.23 412.22 45.37
    -12 3 2 < 0.00 4.67 22.68
    -11 3 2 o 52.93 53.49 15.12
    -10 3 2 o 430.98 402.23 22.68
    -9 3 2 o 393.18 422.53 22.68
    -8 3 2 o 234.40 221.61 15.12
    -7 3 2 o 189.03 184.81 15.12
    -6 3 2 o 1996.14 1999.68 37.81
    -5 3 2 o 83.17 60.70 7.56
    -4 3 2 o 1814.67 1766.36 22.68
    -3 3 2 < 7.56 24.91 7.56
    -2 3 2 o 1043.44 978.46 15.12
    -1 3 2 o 10207.50 9812.10 105.86
    0 3 2 o 143.66 160.36 7.56
    1 3 2 < 7.56 2.31 7.56
    2 3 2 o 1565.16 1565.01 22.68
    3 3 2 < 15.12 6.40 7.56
    4 3 2 o 30.24 21.35 7.56
    5 3 2 o 143.66 157.73 7.56
    6 3 2 o 1202.22 1236.69 30.24
    7 3 2 o 725.87 731.15 22.68
    8 3 2 < 37.81 52.54 15.12
    9 3 2 < 30.24 2.15 22.68
    10 3 2 < 30.24 1.20 22.68
    11 3 2 < 52.93 84.37 22.68
    -13 4 2 < 22.68 29.75 37.81
    -12 4 2 < 45.37 0.11 22.68
    -11 4 2 o 90.73 97.17 22.68
    -10 4 2 < 22.68 0.12 15.12
    -9 4 2 o 801.48 813.30 30.24
    -8 4 2 o 83.17 65.63 15.12
    -7 4 2 o 559.52 571.12 22.68
    -6 4 2 o 1451.74 1449.24 30.24
    -5 4 2 o 189.03 201.85 7.56
    -4 4 2 o 45.37 61.49 7.56
    -3 4 2 o 672.94 637.72 15.12
    -2 4 2 o 1005.63 1024.64 22.68
    -1 4 2 o 2752.25 2758.43 37.81
    0 4 2 o 1981.02 2047.20 30.24
    1 4 2 o 7281.38 7210.80 83.17
    2 4 2 o 151.22 168.05 7.56
    3 4 2 o 710.75 791.95 15.12
    4 4 2 o 499.04 534.73 15.12
    5 4 2 o 756.11 763.04 22.68
    6 4 2 < 7.56 22.94 15.12
    7 4 2 o 166.35 154.44 15.12
    8 4 2 o 158.78 160.15 22.68
    9 4 2 o 279.76 281.24 30.24
    10 4 2 o 771.24 760.12 45.37
    11 4 2 < 15.12 3.88 37.81
    -13 5 2 < 128.54 160.19 52.93
    -12 5 2 o 1051.00 1050.62 52.93
    -11 5 2 < 45.37 52.20 22.68
    -10 5 2 < 37.81 28.84 22.68
    -9 5 2 o 718.31 698.42 30.24
    -8 5 2 < 0.00 6.47 15.12
    -7 5 2 o 1255.15 1281.65 30.24
    -6 5 2 o 196.59 179.90 15.12
    -5 5 2 o 582.21 616.89 15.12
    -4 5 2 o 1519.79 1536.84 30.24
    -3 5 2 o 1769.31 1798.82 30.24
    -2 5 2 o 1066.12 1110.57 22.68
    -1 5 2 o 1504.67 1369.19 30.24
    0 5 2 o 22.68 22.70 7.56
    1 5 2 o 83.17 83.71 7.56
    2 5 2 o 30.24 29.95 7.56
    3 5 2 o 68.05 71.10 7.56
    4 5 2 o 1640.77 1699.83 30.24
    5 5 2 o 151.22 130.96 15.12
    6 5 2 o 778.80 771.00 22.68
    7 5 2 o 688.06 663.98 30.24
    8 5 2 o 415.86 414.68 30.24
    9 5 2 o 294.88 273.23 30.24
    10 5 2 < 52.93 36.08 30.24
    11 5 2 < -22.68 0.50 45.37
    -12 6 2 o 128.54 105.61 37.81
    -11 6 2 < 30.24 5.33 22.68
    -10 6 2 o 1391.25 1379.20 45.37
    -9 6 2 o 226.83 210.93 22.68
    -8 6 2 o 1429.05 1479.86 45.37
    -7 6 2 o 877.09 865.73 30.24
    -6 6 2 o 430.98 448.76 22.68
    -5 6 2 o 83.17 84.01 15.12
    -4 6 2 o 5565.00 5711.47 90.73
    -3 6 2 o 2737.13 2773.36 52.93
    -2 6 2 o 393.18 383.27 15.12
    -1 6 2 o 408.30 398.26 15.12
    0 6 2 o 68.05 62.72 7.56
    1 6 2 o 1844.92 1901.97 30.24
    2 6 2 o 1051.00 1057.30 22.68
    3 6 2 o 279.76 279.18 15.12
    4 6 2 o 620.01 593.49 22.68
    5 6 2 < 22.68 12.98 15.12
    6 6 2 o 113.42 95.70 15.12
    7 6 2 o 45.37 17.92 15.12
    8 6 2 < 37.81 13.95 22.68
    9 6 2 o 90.73 71.09 30.24
    10 6 2 o 241.96 174.55 45.37
    -12 7 2 o 264.64 311.14 60.49
    -11 7 2 < -22.68 22.65 22.68
    -10 7 2 o 340.25 298.63 30.24
    -9 7 2 o 310.01 301.61 30.24
    -8 7 2 o 166.35 137.33 22.68
    -7 7 2 < 7.56 14.06 15.12
    -6 7 2 o 650.26 693.68 22.68
    -5 7 2 < -15.12 3.16 15.12
    -4 7 2 o 620.01 604.99 22.68
    -3 7 2 < 15.12 65.15 22.68
    -2 7 2 o 2548.10 2706.36 45.37
    -1 7 2 o 861.97 857.55 22.68
    0 7 2 o 181.47 188.53 15.12
    1 7 2 o 499.04 515.37 22.68
    2 7 2 o 1217.34 1264.60 30.24
    3 7 2 o 642.70 658.55 22.68
    4 7 2 o 937.58 987.73 30.24
    5 7 2 o 310.01 299.36 22.68
    6 7 2 < 22.68 15.54 15.12
    7 7 2 o 83.17 113.39 22.68
    8 7 2 < 68.05 77.31 22.68
    9 7 2 o 733.43 699.43 45.37
    -11 8 2 o 559.52 516.52 60.49
    -10 8 2 o 75.61 49.11 22.68
    -9 8 2 < 15.12 6.67 30.24
    -8 8 2 < 15.12 18.26 22.68
    -7 8 2 o 468.79 460.66 30.24
    -6 8 2 o 725.87 723.81 30.24
    -5 8 2 < 15.12 2.35 22.68
    -4 8 2 o 128.54 145.70 22.68
    -3 8 2 < 0.00 0.07 15.12
    -2 8 2 < 30.24 14.13 15.12
    -1 8 2 o 173.91 157.36 15.12
    0 8 2 o 793.92 821.23 22.68
    1 8 2 o 914.90 1047.30 30.24
    2 8 2 o 68.05 37.82 15.12
    3 8 2 o 83.17 61.36 15.12
    4 8 2 < 30.24 24.65 22.68
    5 8 2 o 98.29 82.96 22.68
    6 8 2 o 257.08 262.71 22.68
    7 8 2 o 899.78 921.51 37.81
    8 8 2 o 589.77 527.93 37.81
    9 8 2 < -7.56 16.85 45.37
    -10 9 2 < 60.49 76.11 37.81
    -9 9 2 o 635.14 642.14 37.81
    -8 9 2 o 166.35 140.09 30.24
    -7 9 2 o 90.73 69.39 22.68
    -6 9 2 < -7.56 0.00 22.68
    -5 9 2 o 2419.56 2566.15 75.61
    -4 9 2 o 90.73 96.16 22.68
    -3 9 2 o 1618.08 1597.37 45.37
    -2 9 2 < 7.56 9.24 15.12
    -1 9 2 o 2109.56 2095.23 45.37
    0 9 2 o 1035.88 1033.97 30.24
    1 9 2 o 536.84 447.24 30.24
    2 9 2 o 355.37 361.88 30.24
    3 9 2 < 7.56 25.42 22.68
    4 9 2 o 559.52 571.22 30.24
    5 9 2 o 113.42 115.30 22.68
    6 9 2 o 1028.31 1042.73 45.37
    7 9 2 < 37.81 13.97 22.68
    8 9 2 < 105.86 45.28 37.81
    -9 10 2 < 60.49 113.38 45.37
    -8 10 2 o 672.94 644.12 37.81
    -7 10 2 o 173.91 230.14 30.24
    -6 10 2 o 120.98 144.04 30.24
    -5 10 2 < 15.12 20.25 30.24
    -4 10 2 < 0.00 0.10 22.68
    -3 10 2 o 521.72 516.03 30.24
    -2 10 2 o 446.11 379.64 30.24
    -1 10 2 o 166.35 124.03 22.68
    0 10 2 < 7.56 2.03 22.68
    1 10 2 < 45.37 12.62 22.68
    2 10 2 o 839.29 779.98 37.81
    3 10 2 o 2714.45 2761.41 75.61
    4 10 2 o 415.86 340.08 37.81
    5 10 2 < -15.12 0.56 22.68
    6 10 2 < -30.24 3.08 30.24
    7 10 2 < 7.56 2.61 60.49
    -8 11 2 < 128.54 116.18 45.37
    -7 11 2 < 7.56 16.97 30.24
    -6 11 2 < 75.61 92.05 30.24
    -5 11 2 o 173.91 195.25 30.24
    -4 11 2 o 279.76 286.75 30.24
    -3 11 2 o 279.76 287.67 30.24
    -2 11 2 o 105.86 75.12 30.24
    -1 11 2 < 52.93 34.90 30.24
    0 11 2 < 52.93 97.42 30.24
    1 11 2 < 37.81 0.78 30.24
    2 11 2 o 446.11 447.85 30.24
    3 11 2 < 52.93 42.79 30.24
    4 11 2 < 0.00 8.67 37.81
    5 11 2 < 83.17 29.29 45.37
    -6 12 2 o 294.88 355.70 45.37
    -5 12 2 < -15.12 30.78 30.24
    -4 12 2 o 189.03 232.40 37.81
    -3 12 2 < 45.37 10.87 30.24
    -2 12 2 < -7.56 5.90 30.24
    -1 12 2 < 15.12 15.89 30.24
    0 12 2 o 287.32 324.80 37.81
    1 12 2 o 120.98 128.78 30.24
    2 12 2 < 15.12 13.99 37.81
    3 12 2 < 45.37 1.16 30.24
    4 12 2 < 30.24 5.18 52.93
    -3 13 2 < 136.10 67.06 68.05
    -2 13 2 < 60.49 5.36 52.93
    -1 13 2 < -37.81 4.82 37.81
    0 13 2 < 15.12 46.36 45.37
    1 13 2 < 60.49 1.07 45.37
    -14 1 3 < 136.10 70.81 45.37
    -13 1 3 < 60.49 71.79 22.68
    -12 1 3 < 68.05 56.82 22.68
    -11 1 3 o 166.35 158.25 22.68
    -10 1 3 o 45.37 43.75 15.12
    -9 1 3 < 7.56 7.62 15.12
    -8 1 3 o 1965.90 2062.90 37.81
    -7 1 3 o 1512.23 1484.12 37.81
    -6 1 3 o 400.74 431.22 15.12
    -5 1 3 o 264.64 275.89 7.56
    -4 1 3 o 60.49 62.85 7.56
    -3 1 3 o 211.71 253.46 7.56
    -2 1 3 o 877.09 884.30 15.12
    -1 1 3 o 423.42 592.93 7.56
    0 1 3 o 196.59 196.01 7.56
    1 1 3 o 370.50 325.23 7.56
    2 1 3 o 4256.92 4167.69 45.37
    3 1 3 o 551.96 573.47 15.12
    4 1 3 < 0.00 0.84 7.56
    5 1 3 o 166.35 162.71 7.56
    6 1 3 o 83.17 59.53 15.12
    7 1 3 o 68.05 83.02 15.12
    8 1 3 o 733.43 727.75 30.24
    9 1 3 < 0.00 0.78 22.68
    10 1 3 < 68.05 84.18 30.24
    11 1 3 < 98.29 146.55 45.37
    -13 2 3 o 204.15 200.21 30.24
    -12 2 3 < 52.93 1.33 22.68
    -11 2 3 o 551.96 477.98 30.24
    -10 2 3 o 559.52 520.45 22.68
    -9 2 3 < 30.24 28.82 15.12
    -8 2 3 o 393.18 370.10 15.12
    -7 2 3 < 7.56 3.70 15.12
    -6 2 3 o 1096.36 1030.06 22.68
    -5 2 3 o 2124.68 2130.31 30.24
    -4 2 3 o 1965.90 1767.72 22.68
    -3 2 3 o 3712.52 3168.09 37.81
    -2 2 3 o 2291.02 2358.32 22.68
    -1 2 3 o 877.09 889.40 15.12
    0 2 3 o 635.14 699.21 15.12
    1 2 3 o 1383.69 1227.33 22.68
    2 2 3 < 0.00 2.11 7.56
    3 2 3 o 3886.42 3921.95 45.37
    4 2 3 < 7.56 0.29 7.56
    5 2 3 o 574.65 571.14 22.68
    6 2 3 o 362.93 384.83 15.12
    7 2 3 o 967.83 992.17 22.68
    8 2 3 < 37.81 55.08 15.12
    9 2 3 < 22.68 1.46 22.68
    10 2 3 < 30.24 2.05 22.68
    11 2 3 < 173.91 294.08 105.86
    -13 3 3 < 37.81 1.40 30.24
    -12 3 3 o 529.28 465.02 30.24
    -11 3 3 o 672.94 698.74 30.24
    -10 3 3 o 499.04 471.50 30.24
    -9 3 3 o 189.03 169.34 15.12
    -8 3 3 < 22.68 16.01 15.12
    -7 3 3 o 415.86 400.36 22.68
    -6 3 3 o 1746.62 1788.16 30.24
    -5 3 3 o 2994.21 3085.65 45.37
    -4 3 3 o 5655.73 5673.08 60.49
    -3 3 3 o 30.24 21.13 7.56
    -2 3 3 o 204.15 185.05 7.56
    -1 3 3 < 7.56 11.09 7.56
    0 3 3 < 7.56 0.03 7.56
    1 3 3 o 725.87 697.68 15.12
    2 3 3 o 2336.39 2368.39 30.24
    3 3 3 o 5806.95 5840.10 68.05
    4 3 3 o 60.49 43.53 15.12
    5 3 3 o 975.39 1045.86 22.68
    6 3 3 < 22.68 0.02 15.12
    7 3 3 o 302.45 300.51 22.68
    8 3 3 < 7.56 24.26 22.68
    9 3 3 o 892.21 955.37 37.81
    10 3 3 < 22.68 23.15 30.24
    11 3 3 < 37.81 5.04 105.86
    -13 4 3 o 120.98 104.52 22.68
    -12 4 3 < 7.56 2.53 22.68
    -11 4 3 < -22.68 0.36 22.68
    -10 4 3 o 385.62 379.73 22.68
    -9 4 3 o 151.22 143.29 22.68
    -8 4 3 o 597.33 612.05 22.68
    -7 4 3 o 1066.12 1110.29 22.68
    -6 4 3 o 1224.90 1222.45 30.24
    -5 4 3 o 1066.12 1085.86 22.68
    -4 4 3 o 1587.84 1576.06 22.68
    -3 4 3 o 2192.73 2263.31 30.24
    -2 4 3 o 839.29 858.54 15.12
    -1 4 3 o 22.68 30.02 7.56
    0 4 3 o 2351.51 2305.65 30.24
    1 4 3 o 1292.95 1383.80 22.68
    2 4 3 o 120.98 111.87 7.56
    3 4 3 o 491.47 471.69 15.12
    4 4 3 o 294.88 307.98 15.12
    5 4 3 o 846.85 789.47 30.24
    6 4 3 o 143.66 154.88 15.12
    7 4 3 o 710.75 693.43 37.81
    8 4 3 < 15.12 15.73 22.68
    9 4 3 o 181.47 171.27 30.24
    10 4 3 o 181.47 198.21 37.81
    -13 5 3 o 143.66 164.82 30.24
    -12 5 3 o 98.29 47.82 22.68
    -11 5 3 < 0.00 1.74 22.68
    -10 5 3 o 476.35 512.34 30.24
    -9 5 3 o 703.19 772.93 30.24
    -8 5 3 o 1119.05 1066.20 37.81
    -7 5 3 o 75.61 70.24 22.68
    -6 5 3 o 688.06 758.99 22.68
    -5 5 3 o 90.73 120.79 15.12
    -4 5 3 o 400.74 428.71 15.12
    -3 5 3 < 0.00 0.21 7.56
    -2 5 3 o 620.01 602.81 15.12
    -1 5 3 o 5617.93 5785.98 68.05
    0 5 3 o 158.78 175.06 7.56
    1 5 3 < -7.56 1.12 7.56
    2 5 3 o 1618.08 1630.79 30.24
    3 5 3 o 1103.93 1064.36 22.68
    4 5 3 < 7.56 3.18 15.12
    5 5 3 o 1073.68 1058.13 30.24
    6 5 3 o 1035.88 993.44 30.24
    7 5 3 < -7.56 26.10 22.68
    8 5 3 < 45.37 27.35 30.24
    9 5 3 o 136.10 101.21 37.81
    10 5 3 < 90.73 20.06 60.49
    -12 6 3 < 22.68 18.44 22.68
    -11 6 3 o 1164.42 1201.14 37.81
    -10 6 3 < 7.56 0.36 22.68
    -9 6 3 < 15.12 10.26 22.68
    -8 6 3 o 83.17 78.67 22.68
    -7 6 3 o 2865.67 2993.75 60.49
    -6 6 3 o 3372.27 3377.39 60.49
    -5 6 3 o 1051.00 1041.71 22.68
    -4 6 3 o 136.10 128.45 15.12
    -3 6 3 o 1451.74 1401.55 22.68
    -2 6 3 o 5580.12 5530.07 68.05
    -1 6 3 o 1504.67 1490.64 30.24
    0 6 3 o 1731.50 1666.61 30.24
    1 6 3 o 476.35 489.31 15.12
    2 6 3 o 975.39 987.63 22.68
    3 6 3 o 257.08 270.63 15.12
    4 6 3 o 3001.77 3029.26 52.93
    5 6 3 o 60.49 30.70 15.12
    6 6 3 o 45.37 50.77 15.12
    7 6 3 o 113.42 114.66 22.68
    8 6 3 o 461.23 481.89 37.81
    9 6 3 < 75.61 83.02 30.24
    -12 7 3 < 15.12 0.22 30.24
    -11 7 3 o 196.59 175.52 30.24
    -10 7 3 o 1126.61 1138.17 37.81
    -9 7 3 o 362.93 375.26 30.24
    -8 7 3 < -7.56 1.69 15.12
    -7 7 3 o 914.90 932.63 30.24
    -6 7 3 o 1708.82 1682.90 37.81
    -5 7 3 o 1398.81 1427.67 37.81
    -4 7 3 o 1277.83 1283.94 30.24
    -3 7 3 o 937.58 980.70 22.68
    -2 7 3 < 15.12 5.98 15.12
    -1 7 3 o 3629.35 3855.13 52.93
    0 7 3 o 899.78 893.87 22.68
    1 7 3 o 1149.29 1123.61 30.24
    2 7 3 o 4030.09 3929.57 68.05
    3 7 3 o 1066.12 1114.18 30.24
    4 7 3 o 355.37 351.13 22.68
    5 7 3 o 120.98 123.62 22.68
    6 7 3 o 446.11 434.23 22.68
    7 7 3 < 0.00 0.21 22.68
    8 7 3 o 725.87 712.17 37.81
    9 7 3 < -15.12 4.40 52.93
    -11 8 3 o 483.91 513.36 45.37
    -10 8 3 < -7.56 4.37 22.68
    -9 8 3 o 173.91 177.85 30.24
    -8 8 3 o 272.20 270.82 22.68
    -7 8 3 < 7.56 4.85 15.12
    -6 8 3 o 400.74 339.20 22.68
    -5 8 3 o 241.96 266.25 22.68
    -4 8 3 o 90.73 101.89 15.12
    -3 8 3 o 241.96 253.61 22.68
    -2 8 3 o 1429.05 1494.06 37.81
    -1 8 3 o 257.08 238.85 15.12
    0 8 3 < 30.24 36.74 15.12
    1 8 3 < 22.68 14.12 22.68
    2 8 3 o 529.28 533.43 22.68
    3 8 3 < 30.24 40.80 15.12
    4 8 3 o 438.55 439.58 22.68
    5 8 3 o 151.22 158.75 22.68
    6 8 3 < 45.37 22.47 22.68
    7 8 3 o 181.47 237.77 22.68
    8 8 3 o 620.01 683.92 37.81
    -10 9 3 o 173.91 181.17 37.81
    -9 9 3 < -15.12 5.50 30.24
    -8 9 3 < 68.05 76.55 22.68
    -7 9 3 < 22.68 24.52 22.68
    -6 9 3 o 415.86 462.12 30.24
    -5 9 3 o 60.49 67.73 15.12
    -4 9 3 o 385.62 405.24 22.68
    -3 9 3 < 15.12 11.56 22.68
    -2 9 3 o 189.03 184.11 22.68
    -1 9 3 o 105.86 96.80 22.68
    0 9 3 o 128.54 135.36 22.68
    1 9 3 < 30.24 5.38 22.68
    2 9 3 o 219.27 200.53 22.68
    3 9 3 o 529.28 609.37 30.24
    4 9 3 < 30.24 6.11 22.68
    5 9 3 < 37.81 77.86 22.68
    6 9 3 < 60.49 52.33 22.68
    7 9 3 < 60.49 10.44 30.24
    8 9 3 < 45.37 5.43 68.05
    -9 10 3 < 15.12 84.04 45.37
    -8 10 3 o 90.73 58.48 30.24
    -7 10 3 o 136.10 172.11 30.24
    -6 10 3 o 257.08 247.22 30.24
    -5 10 3 < -15.12 1.19 30.24
    -4 10 3 < 7.56 14.37 22.68
    -3 10 3 o 98.29 81.65 22.68
    -2 10 3 o 196.59 163.79 30.24
    -1 10 3 < 15.12 7.23 22.68
    0 10 3 o 136.10 95.12 30.24
    1 10 3 o 90.73 108.15 22.68
    2 10 3 o 234.40 222.67 30.24
    3 10 3 < 30.24 38.48 30.24
    4 10 3 o 241.96 200.39 30.24
    5 10 3 < -15.12 11.70 30.24
    6 10 3 < 83.17 130.14 30.24
    -8 11 3 o 332.69 339.01 52.93
    -7 11 3 < 37.81 27.26 30.24
    -6 11 3 o 529.28 473.04 45.37
    -5 11 3 < 37.81 2.92 30.24
    -4 11 3 < 60.49 58.54 30.24
    -3 11 3 o 196.59 187.23 30.24
    -2 11 3 o 105.86 103.46 30.24
    -1 11 3 o 211.71 186.06 30.24
    0 11 3 o 143.66 134.08 37.81
    1 11 3 o 257.08 239.45 37.81
    2 11 3 o 105.86 89.84 30.24
    3 11 3 o 264.64 290.22 37.81
    4 11 3 < 83.17 60.54 30.24
    5 11 3 < 15.12 28.49 75.61
    -6 12 3 o 287.32 302.28 83.17
    -5 12 3 o 204.15 189.93 45.37
    -4 12 3 o 332.69 249.95 45.37
    -3 12 3 < 22.68 17.39 45.37
    -2 12 3 o 1602.96 1526.92 83.17
    -1 12 3 o 521.72 477.80 45.37
    0 12 3 o 234.40 241.77 37.81
    1 12 3 < 98.29 89.68 45.37
    2 12 3 o 446.11 315.98 45.37
    3 12 3 < -7.56 13.36 45.37
    -1 13 3 < 211.71 174.54 98.29
    -14 0 4 o 1224.90 1386.19 90.73
    -13 0 4 o 325.13 357.01 52.93
    -12 0 4 o 90.73 84.79 30.24
    -11 0 4 < 68.05 63.74 22.68
    -10 0 4 o 937.58 1053.91 45.37
    -9 0 4 o 725.87 684.34 37.81
    -8 0 4 o 2192.73 2255.09 60.49
    -7 0 4 o 899.78 920.93 30.24
    -6 0 4 o 60.49 58.87 15.12
    -5 0 4 o 6933.56 6967.04 98.29
    -4 0 4 o 2880.79 2961.66 45.37
    -3 0 4 < 7.56 4.83 7.56
    -2 0 4 o 884.65 910.32 22.68
    -1 0 4 o 620.01 593.21 15.12
    0 0 4 o 642.70 596.34 15.12
    1 0 4 o 5239.87 5537.59 90.73
    2 0 4 o 113.42 110.43 15.12
    3 0 4 o 287.32 313.99 15.12
    4 0 4 o 1096.36 1094.77 30.24
    5 0 4 o 2222.97 2156.35 52.93
    6 0 4 o 574.65 629.79 30.24
    7 0 4 o 1474.42 1609.69 52.93
    8 0 4 o 393.18 396.92 30.24
    9 0 4 < 75.61 92.33 37.81
    10 0 4 o 748.55 737.61 52.93
    -14 1 4 o 143.66 204.56 37.81
    -13 1 4 o 226.83 237.40 30.24
    -12 1 4 o 476.35 516.79 30.24
    -11 1 4 o 990.51 1037.73 37.81
    -10 1 4 < 30.24 23.40 15.12
    -9 1 4 o 211.71 241.05 15.12
    -8 1 4 < 7.56 20.87 15.12
    -7 1 4 o 582.21 554.79 15.12
    -6 1 4 o 22.68 21.05 7.56
    -5 1 4 o 930.02 906.75 15.12
    -4 1 4 o 1557.59 1540.89 22.68
    -3 1 4 o 952.70 922.13 15.12
    -2 1 4 o 1051.00 998.19 15.12
    -1 1 4 o 2805.18 2979.34 37.81
    0 1 4 o 3304.22 3256.33 45.37
    1 1 4 o 370.50 372.09 15.12
    2 1 4 o 408.30 384.33 15.12
    3 1 4 o 90.73 98.02 7.56
    4 1 4 < 7.56 13.21 7.56
    5 1 4 o 3621.78 3663.76 52.93
    6 1 4 o 196.59 166.68 15.12
    7 1 4 < 22.68 11.59 15.12
    8 1 4 o 325.13 343.21 22.68
    9 1 4 o 612.45 600.54 30.24
    10 1 4 o 340.25 373.38 30.24
    -14 2 4 o 173.91 205.20 45.37
    -13 2 4 < -7.56 0.52 30.24
    -12 2 4 o 151.22 152.46 22.68
    -11 2 4 < 30.24 1.79 15.12
    -10 2 4 o 635.14 607.29 22.68
    -9 2 4 o 3205.92 3293.03 52.93
    -8 2 4 o 415.86 425.61 15.12
    -7 2 4 o 302.45 268.09 15.12
    -6 2 4 o 1345.88 1343.67 22.68
    -5 2 4 o 423.42 420.37 15.12
    -4 2 4 o 234.40 221.83 7.56
    -3 2 4 o 17042.80 16428.30 166.35
    -2 2 4 o 2230.54 2180.03 30.24
    -1 2 4 o 846.85 813.31 15.12
    0 2 4 o 1943.21 1960.33 30.24
    1 2 4 o 143.66 143.43 7.56
    2 2 4 o 612.45 644.38 15.12
    3 2 4 o 1149.29 1177.35 22.68
    4 2 4 o 914.90 922.80 22.68
    5 2 4 o 340.25 356.02 15.12
    6 2 4 o 226.83 196.70 15.12
    7 2 4 < 7.56 0.67 15.12
    8 2 4 o 83.17 62.87 22.68
    9 2 4 < 22.68 50.48 22.68
    10 2 4 < -15.12 1.86 60.49
    -14 3 4 < 83.17 45.54 52.93
    -13 3 4 o 393.18 353.55 30.24
    -12 3 4 < 7.56 11.19 22.68
    -11 3 4 o 234.40 260.43 22.68
    -10 3 4 < 7.56 9.66 15.12
    -9 3 4 o 1232.47 1270.73 30.24
    -8 3 4 o 279.76 280.76 15.12
    -7 3 4 o 279.76 314.96 15.12
    -6 3 4 o 143.66 139.88 7.56
    -5 3 4 o 347.81 335.65 15.12
    -4 3 4 o 2495.18 2490.29 30.24
    -3 3 4 o 30.24 36.02 7.56
    -2 3 4 o 120.98 125.37 7.56
    -1 3 4 o 4423.27 4159.57 52.93
    0 3 4 o 1368.57 1413.42 22.68
    1 3 4 o 801.48 834.84 15.12
    2 3 4 o 158.78 171.02 15.12
    3 3 4 o 1897.85 1966.61 30.24
    4 3 4 o 703.19 805.78 22.68
    5 3 4 o 257.08 301.94 15.12
    6 3 4 o 226.83 266.14 22.68
    7 3 4 o 45.37 36.83 15.12
    8 3 4 < 30.24 24.78 22.68
    9 3 4 < 45.37 0.05 22.68
    10 3 4 < 37.81 14.92 83.17
    -13 4 4 < 30.24 25.42 22.68
    -12 4 4 o 733.43 797.00 37.81
    -11 4 4 < 22.68 2.12 22.68
    -10 4 4 < 30.24 42.61 15.12
    -9 4 4 o 703.19 691.81 22.68
    -8 4 4 o 249.52 262.41 15.12
    -7 4 4 < 0.00 2.98 7.56
    -6 4 4 o 2449.81 2428.55 37.81
    -5 4 4 o 1013.19 1086.56 22.68
    -4 4 4 o 400.74 428.31 15.12
    -3 4 4 < 0.00 0.76 7.56
    -2 4 4 o 143.66 143.82 7.56
    -1 4 4 o 272.20 283.02 15.12
    0 4 4 o 4846.69 4884.81 60.49
    1 4 4 o 37.81 48.75 7.56
    2 4 4 < -7.56 3.80 15.12
    3 4 4 o 877.09 942.49 22.68
    4 4 4 o 514.16 567.06 22.68
    5 4 4 o 75.61 90.55 15.12
    6 4 4 < 15.12 8.52 22.68
    7 4 4 o 113.42 91.82 22.68
    8 4 4 < 37.81 0.60 30.24
    9 4 4 o 589.77 570.55 37.81
    -13 5 4 o 219.27 191.16 37.81
    -12 5 4 o 75.61 74.55 22.68
    -11 5 4 o 264.64 247.70 22.68
    -10 5 4 o 204.15 201.03 22.68
    -9 5 4 o 499.04 545.06 30.24
    -8 5 4 o 257.08 208.49 22.68
    -7 5 4 o 151.22 146.84 15.12
    -6 5 4 < 7.56 4.68 15.12
    -5 5 4 o 355.37 355.98 15.12
    -4 5 4 o 3296.66 3222.72 45.37
    -3 5 4 o 52.93 48.42 15.12
    -2 5 4 o 438.55 453.71 15.12
    -1 5 4 o 1058.56 1135.53 22.68
    0 5 4 o 1512.23 1473.75 30.24
    1 5 4 < 15.12 3.16 7.56
    2 5 4 < 37.81 50.27 15.12
    3 5 4 < 30.24 9.67 15.12
    4 5 4 < 0.00 9.82 15.12
    5 5 4 o 1451.74 1457.66 37.81
    6 5 4 o 189.03 159.16 22.68
    7 5 4 < 37.81 13.09 22.68
    8 5 4 o 211.71 245.53 30.24
    9 5 4 o 793.92 732.37 45.37
    -13 6 4 o 226.83 229.99 52.93
    -12 6 4 < 30.24 2.09 22.68
    -11 6 4 < 0.00 31.15 22.68
    -10 6 4 o 151.22 125.40 22.68
    -9 6 4 o 499.04 444.84 30.24
    -8 6 4 o 189.03 194.03 22.68
    -7 6 4 o 551.96 554.25 22.68
    -6 6 4 o 778.80 842.65 22.68
    -5 6 4 o 672.94 664.14 22.68
    -4 6 4 o 930.02 978.70 22.68
    -3 6 4 o 1179.54 1289.87 22.68
    -2 6 4 < 37.81 26.02 15.12
    -1 6 4 < 37.81 23.51 15.12
    0 6 4 < 22.68 0.02 15.12
    1 6 4 o 5224.75 5305.42 68.05
    2 6 4 < -7.56 1.48 15.12
    3 6 4 o 90.73 78.30 15.12
    4 6 4 o 1716.38 1756.07 37.81
    5 6 4 o 355.37 319.28 22.68
    6 6 4 o 362.93 381.83 22.68
    7 6 4 o 763.67 773.57 45.37
    8 6 4 o 105.86 88.79 30.24
    9 6 4 < 15.12 16.96 75.61
    -12 7 4 o 567.09 490.72 68.05
    -11 7 4 o 370.50 421.12 30.24
    -10 7 4 o 272.20 265.41 22.68
    -9 7 4 < 37.81 5.45 15.12
    -8 7 4 < 22.68 27.61 15.12
    -7 7 4 o 287.32 270.59 15.12
    -6 7 4 o 272.20 257.07 15.12
    -5 7 4 o 2253.22 2372.71 45.37
    -4 7 4 < 7.56 0.90 15.12
    -3 7 4 < 7.56 0.18 15.12
    -2 7 4 o 143.66 148.87 15.12
    -1 7 4 o 4045.21 4244.10 75.61
    0 7 4 o 1103.93 1198.88 30.24
    1 7 4 < 30.24 25.34 15.12
    2 7 4 o 430.98 429.17 22.68
    3 7 4 o 143.66 171.96 15.12
    4 7 4 o 559.52 554.93 22.68
    5 7 4 o 272.20 311.70 22.68
    6 7 4 o 491.47 431.74 30.24
    7 7 4 o 234.40 232.08 22.68
    8 7 4 < 68.05 50.43 30.24
    -11 8 4 < 30.24 82.76 30.24
    -10 8 4 o 355.37 331.21 30.24
    -9 8 4 o 325.13 333.07 30.24
    -8 8 4 < 75.61 61.67 30.24
    -7 8 4 < 37.81 4.72 22.68
    -6 8 4 < 15.12 31.84 22.68
    -5 8 4 o 400.74 357.48 22.68
    -4 8 4 o 438.55 478.47 22.68
    -3 8 4 o 1421.49 1443.85 37.81
    -2 8 4 o 620.01 626.86 30.24
    -1 8 4 o 52.93 68.72 15.12
    0 8 4 o 105.86 94.23 22.68
    1 8 4 < 7.56 14.18 22.68
    2 8 4 < 0.00 23.49 22.68
    3 8 4 o 514.16 435.19 30.24
    4 8 4 o 1300.52 1278.43 37.81
    5 8 4 < 68.05 87.29 22.68
    6 8 4 o 83.17 99.13 22.68
    7 8 4 < 0.00 10.88 22.68
    -10 9 4 o 257.08 250.47 37.81
    -9 9 4 o 264.64 235.89 30.24
    -8 9 4 o 718.31 794.61 37.81
    -7 9 4 < 30.24 16.17 22.68
    -6 9 4 o 151.22 138.41 22.68
    -5 9 4 o 158.78 154.28 22.68
    -4 9 4 o 2003.70 2051.77 52.93
    -3 9 4 < 0.00 0.82 22.68
    -2 9 4 o 1141.73 1213.93 45.37
    -1 9 4 < -7.56 0.79 22.68
    0 9 4 o 1134.17 1106.67 45.37
    1 9 4 < 37.81 7.00 30.24
    2 9 4 o 415.86 384.36 30.24
    3 9 4 < 45.37 53.45 22.68
    4 9 4 < 83.17 103.13 30.24
    5 9 4 o 105.86 116.83 30.24
    6 9 4 o 468.79 496.16 45.37
    7 9 4 o 340.25 313.04 52.93
    -9 10 4 o 294.88 261.12 45.37
    -8 10 4 o 211.71 227.13 30.24
    -7 10 4 < 60.49 51.03 30.24
    -6 10 4 o 725.87 685.46 45.37
    -5 10 4 o 98.29 124.59 22.68
    -4 10 4 < 0.00 3.02 22.68
    -3 10 4 o 287.32 350.96 30.24
    -2 10 4 < 0.00 21.84 22.68
    -1 10 4 < 68.05 40.26 30.24
    0 10 4 o 1187.10 1094.33 52.93
    1 10 4 < 45.37 1.21 30.24
    2 10 4 < -22.68 1.30 30.24
    3 10 4 < 45.37 2.86 30.24
    4 10 4 o 536.84 502.01 45.37
    5 10 4 < -7.56 0.01 37.81
    -8 11 4 < -15.12 38.30 90.73
    -7 11 4 < 113.42 143.49 37.81
    -6 11 4 < -22.68 6.33 37.81
    -5 11 4 < 98.29 164.89 45.37
    -4 11 4 o 166.35 138.42 37.81
    -3 11 4 < 52.93 62.93 30.24
    -2 11 4 < -22.68 0.53 37.81
    -1 11 4 < 30.24 1.94 30.24
    0 11 4 o 468.79 532.76 45.37
    1 11 4 o 385.62 333.39 37.81
    2 11 4 < 75.61 70.99 30.24
    3 11 4 < 7.56 6.37 37.81
    4 11 4 < 52.93 27.93 60.49
    -5 12 4 < -15.12 0.02 90.73
    -4 12 4 < -7.56 21.53 37.81
    -3 12 4 o 536.84 497.47 37.81
    -2 12 4 o 120.98 92.30 37.81
    -1 12 4 < 45.37 5.91 37.81
    0 12 4 < 0.00 2.49 37.81
    -14 1 5 o 756.11 776.10 45.37
    -13 1 5 < 7.56 2.30 22.68
    -12 1 5 o 90.73 95.85 22.68
    -11 1 5 o 529.28 509.46 22.68
    -10 1 5 < 0.00 1.21 15.12
    -9 1 5 o 884.65 886.97 30.24
    -8 1 5 o 332.69 313.35 15.12
    -7 1 5 o 1028.31 1064.75 22.68
    -6 1 5 < 7.56 4.36 7.56
    -5 1 5 o 2865.67 3021.04 37.81
    -4 1 5 o 1126.61 1181.37 22.68
    -3 1 5 o 1096.36 1053.82 22.68
    -2 1 5 o 98.29 90.28 7.56
    -1 1 5 o 362.93 323.98 15.12
    0 1 5 o 75.61 72.99 7.56
    1 1 5 o 899.78 916.44 22.68
    2 1 5 < 37.81 6.41 15.12
    3 1 5 o 567.09 575.08 22.68
    4 1 5 < 37.81 42.94 15.12
    5 1 5 o 105.86 89.66 15.12
    6 1 5 o 355.37 396.20 22.68
    7 1 5 < 15.12 1.29 22.68
    8 1 5 < 7.56 16.94 22.68
    9 1 5 o 120.98 195.28 30.24
    -14 2 5 < 75.61 42.40 37.81
    -13 2 5 o 378.06 433.54 30.24
    -12 2 5 o 302.45 293.60 30.24
    -11 2 5 < -15.12 2.93 22.68
    -10 2 5 < 7.56 15.66 22.68
    -9 2 5 o 672.94 624.28 22.68
    -8 2 5 o 793.92 816.18 22.68
    -7 2 5 o 347.81 353.28 15.12
    -6 2 5 o 521.72 493.57 15.12
    -5 2 5 o 90.73 94.45 7.56
    -4 2 5 o 37.81 35.76 7.56
    -3 2 5 o 219.27 230.74 7.56
    -2 2 5 o 2434.69 2349.45 37.81
    -1 2 5 o 672.94 654.99 15.12
    0 2 5 o 325.13 330.81 15.12
    1 2 5 o 2858.11 3055.70 52.93
    2 2 5 o 151.22 169.04 15.12
    3 2 5 o 582.21 563.75 22.68
    4 2 5 o 204.15 177.11 15.12
    5 2 5 o 45.37 44.82 15.12
    6 2 5 o 60.49 35.35 15.12
    7 2 5 o 1126.61 1131.18 37.81
    8 2 5 o 415.86 425.96 37.81
    9 2 5 < 143.66 211.23 52.93
    -13 3 5 < 15.12 16.70 30.24
    -12 3 5 o 302.45 287.77 30.24
    -11 3 5 < 0.00 23.83 15.12
    -10 3 5 o 325.13 339.50 22.68
    -9 3 5 o 1527.35 1532.03 30.24
    -8 3 5 o 1277.83 1258.13 30.24
    -7 3 5 o 5527.19 5670.19 68.05
    -6 3 5 o 52.93 56.29 7.56
    -5 3 5 o 922.46 914.22 22.68
    -4 3 5 o 272.20 242.60 15.12
    -3 3 5 o 1572.72 1601.54 30.24
    -2 3 5 o 499.04 521.58 15.12
    -1 3 5 o 3735.20 3727.03 52.93
    0 3 5 o 1731.50 1823.26 37.81
    1 3 5 o 544.40 556.00 22.68
    2 3 5 o 1527.35 1499.40 30.24
    3 3 5 o 589.77 653.49 22.68
    4 3 5 o 612.45 627.29 30.24
    5 3 5 o 998.07 968.83 30.24
    6 3 5 < 15.12 18.01 15.12
    7 3 5 < 60.49 5.67 30.24
    8 3 5 o 158.78 145.38 30.24
    9 3 5 < 75.61 35.53 90.73
    -13 4 5 o 317.57 260.40 37.81
    -12 4 5 < -7.56 0.50 22.68
    -11 4 5 < 7.56 11.59 22.68
    -10 4 5 o 52.93 29.30 15.12
    -9 4 5 o 438.55 414.75 22.68
    -8 4 5 o 83.17 72.39 15.12
    -7 4 5 o 173.91 168.28 15.12
    -6 4 5 o 1791.99 1844.42 30.24
    -5 4 5 < 0.00 10.81 7.56
    -4 4 5 o 287.32 297.28 15.12
    -3 4 5 o 1088.80 1045.36 22.68
    -2 4 5 o 257.08 251.19 15.12
    -1 4 5 o 279.76 289.52 15.12
    0 4 5 o 1451.74 1524.29 30.24
    1 4 5 o 1640.77 1619.10 37.81
    2 4 5 o 211.71 199.31 15.12
    3 4 5 < 0.00 9.37 15.12
    4 4 5 o 355.37 394.31 22.68
    5 4 5 o 75.61 76.09 22.68
    6 4 5 o 317.57 340.48 30.24
    7 4 5 o 189.03 213.40 30.24
    8 4 5 o 120.98 132.04 30.24
    -13 5 5 < 52.93 39.87 37.81
    -12 5 5 o 113.42 76.12 30.24
    -11 5 5 o 408.30 434.96 30.24
    -10 5 5 o 204.15 184.73 22.68
    -9 5 5 o 90.73 134.64 15.12
    -8 5 5 o 430.98 411.12 22.68
    -7 5 5 o 340.25 333.63 15.12
    -6 5 5 < 37.81 29.52 15.12
    -5 5 5 o 105.86 84.49 15.12
    -4 5 5 o 2056.63 1983.31 37.81
    -3 5 5 o 105.86 95.07 15.12
    -2 5 5 o 75.61 65.50 15.12
    -1 5 5 o 90.73 72.65 15.12
    0 5 5 o 483.91 522.17 22.68
    1 5 5 o 249.52 246.84 15.12
    2 5 5 o 3871.30 3983.86 68.05
    3 5 5 o 1164.42 1146.66 30.24
    4 5 5 o 612.45 641.43 22.68
    5 5 5 o 90.73 91.78 22.68
    6 5 5 < 45.37 76.32 22.68
    7 5 5 o 430.98 388.76 30.24
    8 5 5 o 151.22 167.23 30.24
    -12 6 5 o 362.93 357.86 30.24
    -11 6 5 < 83.17 92.90 30.24
    -10 6 5 o 1103.93 1043.96 45.37
    -9 6 5 < 7.56 1.19 22.68
    -8 6 5 o 75.61 49.42 15.12
    -7 6 5 < 22.68 14.56 15.12
    -6 6 5 o 2774.94 2863.68 52.93
    -5 6 5 o 567.09 530.99 22.68
    -4 6 5 o 559.52 550.35 22.68
    -3 6 5 < 22.68 27.51 15.12
    -2 6 5 o 854.41 814.02 22.68
    -1 6 5 o 612.45 687.28 22.68
    0 6 5 o 1769.31 1770.73 37.81
    1 6 5 o 453.67 452.57 22.68
    2 6 5 o 461.23 449.82 22.68
    3 6 5 o 257.08 247.88 22.68
    4 6 5 o 128.54 116.26 22.68
    5 6 5 o 340.25 404.38 22.68
    6 6 5 < 0.00 2.37 22.68
    7 6 5 < 22.68 31.87 30.24
    -12 7 5 < -37.81 14.15 105.86
    -11 7 5 o 340.25 327.65 30.24
    -10 7 5 < 52.93 14.30 30.24
    -9 7 5 o 158.78 136.92 22.68
    -8 7 5 o 1504.67 1495.61 37.81
    -7 7 5 < 15.12 2.76 15.12
    -6 7 5 o 60.49 48.54 15.12
    -5 7 5 o 793.92 769.79 30.24
    -4 7 5 o 60.49 35.82 15.12
    -3 7 5 o 45.37 63.39 15.12
    -2 7 5 o 1512.23 1514.33 45.37
    -1 7 5 o 483.91 471.63 22.68
    0 7 5 o 105.86 95.42 15.12
    1 7 5 o 279.76 273.64 22.68
    2 7 5 o 778.80 718.68 30.24
    3 7 5 < 0.00 3.92 22.68
    4 7 5 o 597.33 545.05 30.24
    5 7 5 < 7.56 7.66 22.68
    6 7 5 o 574.65 558.40 37.81
    7 7 5 o 264.64 311.75 37.81
    -11 8 5 o 317.57 296.73 45.37
    -10 8 5 o 362.93 360.94 37.81
    -9 8 5 o 90.73 97.20 22.68
    -8 8 5 < 15.12 30.88 22.68
    -7 8 5 o 287.32 263.78 22.68
    -6 8 5 o 302.45 291.02 22.68
    -5 8 5 o 45.37 11.45 15.12
    -4 8 5 o 604.89 590.62 30.24
    -3 8 5 o 975.39 966.80 37.81
    -2 8 5 o 793.92 781.92 30.24
    -1 8 5 o 355.37 372.33 22.68
    0 8 5 o 536.84 507.82 30.24
    1 8 5 o 136.10 140.00 22.68
    2 8 5 < 7.56 1.83 22.68
    3 8 5 o 189.03 197.94 22.68
    4 8 5 < 37.81 57.18 22.68
    5 8 5 o 423.42 400.80 30.24
    6 8 5 o 801.48 800.72 37.81
    -10 9 5 < 128.54 97.31 45.37
    -9 9 5 < 75.61 11.28 30.24
    -8 9 5 < -7.56 0.08 30.24
    -7 9 5 o 151.22 175.75 22.68
    -6 9 5 < 15.12 15.26 22.68
    -5 9 5 < 37.81 39.85 22.68
    -4 9 5 o 567.09 573.86 30.24
    -3 9 5 < 52.93 1.75 22.68
    -2 9 5 < 0.00 0.27 22.68
    -1 9 5 o 249.52 279.59 22.68
    0 9 5 < 15.12 40.70 22.68
    1 9 5 < 0.00 1.21 22.68
    2 9 5 o 287.32 234.29 30.24
    3 9 5 < 15.12 5.38 30.24
    4 9 5 o 272.20 285.53 30.24
    5 9 5 o 196.59 186.24 30.24
    6 9 5 < -45.37 5.09 60.49
    -9 10 5 < 15.12 18.26 45.37
    -8 10 5 < 37.81 0.05 30.24
    -7 10 5 o 98.29 74.82 30.24
    -6 10 5 o 196.59 140.85 30.24
    -5 10 5 < 15.12 5.71 30.24
    -4 10 5 < 7.56 6.23 22.68
    -3 10 5 < 0.00 3.77 30.24
    -2 10 5 < 68.05 60.28 30.24
    -1 10 5 < 45.37 28.01 30.24
    0 10 5 o 204.15 234.96 30.24
    1 10 5 < 30.24 25.69 22.68
    2 10 5 < 37.81 31.65 30.24
    3 10 5 o 272.20 226.51 37.81
    4 10 5 < 22.68 55.07 45.37
    -8 11 5 < 68.05 148.32 90.73
    -7 11 5 < 15.12 37.95 52.93
    -6 11 5 < 0.00 7.34 30.24
    -5 11 5 < 22.68 20.67 30.24
    -4 11 5 o 529.28 554.41 37.81
    -3 11 5 < 7.56 0.90 30.24
    -2 11 5 o 438.55 430.52 37.81
    -1 11 5 < 37.81 101.78 30.24
    0 11 5 o 90.73 103.93 30.24
    1 11 5 < 30.24 0.96 30.24
    2 11 5 o 877.09 847.27 98.29
    -4 12 5 < 196.59 328.26 75.61
    -3 12 5 < 68.05 118.41 68.05
    -2 12 5 o 257.08 241.56 83.17
    -14 0 6 < 151.22 204.24 83.17
    -13 0 6 o 1436.62 1496.32 68.05
    -12 0 6 o 90.73 81.55 30.24
    -11 0 6 o 907.34 983.26 37.81
    -10 0 6 o 620.01 595.26 30.24
    -9 0 6 o 3818.37 3976.52 75.61
    -8 0 6 o 158.78 171.19 22.68
    -7 0 6 o 9746.31 10120.40 158.78
    -6 0 6 o 476.35 482.27 22.68
    -5 0 6 o 1028.31 1009.08 37.81
    -4 0 6 o 1141.73 1179.71 45.37
    -3 0 6 o 11545.90 11643.50 189.03
    -2 0 6 o 4914.74 5129.71 83.17
    -1 0 6 o 68.05 77.29 15.12
    0 0 6 o 4778.64 4916.22 120.98
    1 0 6 o 272.20 251.24 22.68
    2 0 6 o 5300.36 5264.34 151.22
    3 0 6 o 1595.40 1642.61 60.49
    4 0 6 o 1277.83 1207.92 60.49
    5 0 6 < 22.68 40.62 30.24
    6 0 6 o 1020.75 966.83 60.49
    7 0 6 < -22.68 0.33 37.81
    8 0 6 o 423.42 535.44 60.49
    -14 1 6 < 45.37 84.52 45.37
    -13 1 6 < 15.12 7.66 22.68
    -12 1 6 < 52.93 46.72 22.68
    -11 1 6 o 1292.95 1388.91 37.81
    -10 1 6 < 15.12 9.12 15.12
    -9 1 6 o 1058.56 1052.58 22.68
    -8 1 6 o 597.33 587.59 22.68
    -7 1 6 o 249.52 217.87 15.12
    -6 1 6 o 45.37 32.17 15.12
    -5 1 6 o 3077.38 3111.09 45.37
    -4 1 6 o 2729.57 2793.60 45.37
    -3 1 6 o 551.96 568.19 15.12
    -2 1 6 o 378.06 384.58 15.12
    -1 1 6 o 2222.97 2136.57 37.81
    0 1 6 o 733.43 748.95 22.68
    1 1 6 o 1572.72 1593.19 37.81
    2 1 6 < 15.12 10.85 15.12
    3 1 6 o 846.85 822.24 30.24
    4 1 6 o 158.78 156.76 22.68
    5 1 6 o 302.45 366.00 22.68
    6 1 6 o 937.58 961.88 45.37
    7 1 6 o 90.73 47.35 30.24
    8 1 6 o 476.35 532.49 83.17
    -14 2 6 < 90.73 52.66 60.49
    -13 2 6 o 620.01 511.88 37.81
    -12 2 6 o 393.18 382.02 30.24
    -11 2 6 < 7.56 0.09 22.68
    -10 2 6 o 60.49 31.35 15.12
    -9 2 6 < 37.81 26.50 15.12
    -8 2 6 < -15.12 1.43 15.12
    -7 2 6 o 158.78 166.74 15.12
    -6 2 6 o 1247.59 1238.34 30.24
    -5 2 6 o 1058.56 1075.12 22.68
    -4 2 6 < 0.00 7.51 15.12
    -3 2 6 o 355.37 334.82 15.12
    -2 2 6 < 22.68 11.89 15.12
    -1 2 6 < 37.81 59.15 15.12
    0 2 6 o 294.88 305.09 22.68
    1 2 6 o 506.60 496.89 22.68
    2 2 6 o 627.57 622.90 22.68
    3 2 6 o 60.49 73.06 15.12
    4 2 6 < 22.68 28.86 15.12
    5 2 6 < 15.12 5.80 22.68
    6 2 6 < 75.61 88.92 30.24
    7 2 6 o 90.73 79.69 22.68
    8 2 6 < 158.78 157.71 60.49
    -13 3 6 < 68.05 85.23 30.24
    -12 3 6 o 173.91 209.35 30.24
    -11 3 6 o 370.50 365.42 30.24
    -10 3 6 < 22.68 16.03 15.12
    -9 3 6 o 52.93 64.88 15.12
    -8 3 6 o 340.25 378.97 15.12
    -7 3 6 o 52.93 49.60 15.12
    -6 3 6 < 7.56 17.85 15.12
    -5 3 6 < -7.56 2.36 15.12
    -4 3 6 o 120.98 86.42 15.12
    -3 3 6 o 128.54 121.76 15.12
    -2 3 6 o 98.29 100.54 15.12
    -1 3 6 o 378.06 389.41 15.12
    0 3 6 < 37.81 10.41 15.12
    1 3 6 o 1051.00 1112.05 37.81
    2 3 6 o 362.93 374.62 22.68
    3 3 6 o 45.37 70.94 15.12
    4 3 6 o 151.22 176.62 30.24
    5 3 6 < -15.12 0.06 30.24
    6 3 6 < -22.68 12.15 30.24
    7 3 6 o 340.25 321.60 37.81
    -13 4 6 o 400.74 432.67 45.37
    -12 4 6 < 15.12 12.69 30.24
    -11 4 6 o 385.62 355.75 37.81
    -10 4 6 < 30.24 44.41 22.68
    -9 4 6 < 22.68 0.08 15.12
    -8 4 6 o 83.17 48.29 15.12
    -7 4 6 o 2737.13 2896.72 45.37
    -6 4 6 o 226.83 220.14 15.12
    -5 4 6 o 347.81 320.04 15.12
    -4 4 6 o 264.64 273.98 15.12
    -3 4 6 o 45.37 67.77 15.12
    -2 4 6 < 15.12 0.63 15.12
    -1 4 6 o 105.86 113.72 15.12
    0 4 6 o 234.40 227.97 15.12
    1 4 6 o 143.66 141.28 15.12
    2 4 6 o 393.18 402.21 22.68
    3 4 6 < 30.24 12.65 15.12
    4 4 6 o 1043.44 1118.82 45.37
    5 4 6 o 166.35 115.76 22.68
    6 4 6 o 151.22 157.84 30.24
    7 4 6 o 400.74 355.32 60.49
    -13 5 6 < -22.68 9.55 68.05
    -12 5 6 o 241.96 187.43 30.24
    -11 5 6 o 279.76 278.72 30.24
    -10 5 6 < 68.05 78.48 22.68
    -9 5 6 < 7.56 14.51 15.12
    -8 5 6 o 831.72 768.20 30.24
    -7 5 6 o 52.93 64.14 15.12
    -6 5 6 < 37.81 61.05 15.12
    -5 5 6 o 574.65 576.20 22.68
    -4 5 6 o 60.49 46.92 15.12
    -3 5 6 o 1292.95 1293.88 30.24
    -2 5 6 o 1436.62 1433.10 30.24
    -1 5 6 o 604.89 610.60 22.68
    0 5 6 o 264.64 278.70 22.68
    1 5 6 o 1444.18 1353.30 45.37
    2 5 6 < 22.68 19.32 22.68
    3 5 6 < 45.37 39.49 22.68
    4 5 6 o 294.88 228.19 22.68
    5 5 6 < 7.56 5.20 22.68
    6 5 6 o 642.70 675.42 37.81
    7 5 6 < 120.98 113.37 45.37
    -12 6 6 o 272.20 222.84 30.24
    -11 6 6 < 15.12 14.67 30.24
    -10 6 6 o 75.61 61.14 22.68
    -9 6 6 o 740.99 757.70 30.24
    -8 6 6 o 430.98 462.26 22.68
    -7 6 6 o 272.20 281.85 22.68
    -6 6 6 o 325.13 287.42 22.68
    -5 6 6 < 37.81 3.29 15.12
    -4 6 6 o 476.35 458.86 22.68
    -3 6 6 o 1708.82 1743.42 37.81
    -2 6 6 o 846.85 817.71 30.24
    -1 6 6 o 75.61 77.02 15.12
    0 6 6 < -7.56 10.94 15.12
    1 6 6 o 499.04 481.79 30.24
    2 6 6 o 317.57 297.51 30.24
    3 6 6 o 665.38 642.80 30.24
    4 6 6 o 151.22 172.01 22.68
    5 6 6 < 60.49 6.03 30.24
    6 6 6 o 491.47 540.61 37.81
    7 6 6 < 105.86 27.99 83.17
    -11 7 6 o 355.37 384.16 37.81
    -10 7 6 < 68.05 90.70 22.68
    -9 7 6 < 7.56 46.00 22.68
    -8 7 6 o 136.10 127.43 22.68
    -7 7 6 < -22.68 1.85 15.12
    -6 7 6 < 30.24 41.38 22.68
    -5 7 6 o 113.42 105.84 15.12
    -4 7 6 o 52.93 53.33 15.12
    -3 7 6 < 45.37 46.72 22.68
    -2 7 6 o 120.98 107.46 22.68
    -1 7 6 o 189.03 158.79 22.68
    0 7 6 < 45.37 47.34 22.68
    1 7 6 < 15.12 4.16 15.12
    2 7 6 < 45.37 44.91 22.68
    3 7 6 o 105.86 91.49 22.68
    4 7 6 o 332.69 327.93 30.24
    5 7 6 < 45.37 28.19 30.24
    6 7 6 o 249.52 232.56 37.81
    -11 8 6 < 37.81 28.15 90.73
    -10 8 6 < 7.56 3.59 30.24
    -9 8 6 < 7.56 12.32 22.68
    -8 8 6 < 7.56 0.39 22.68
    -7 8 6 o 83.17 60.68 22.68
    -6 8 6 o 650.26 607.11 30.24
    -5 8 6 < 0.00 6.28 22.68
    -4 8 6 < 68.05 68.64 22.68
    -3 8 6 < 15.12 2.11 22.68
    -2 8 6 < 45.37 19.68 22.68
    -1 8 6 < 60.49 36.82 22.68
    0 8 6 o 650.26 599.69 37.81
    1 8 6 o 544.40 545.98 37.81
    2 8 6 < 7.56 4.17 22.68
    3 8 6 < 15.12 1.91 30.24
    4 8 6 o 90.73 70.31 22.68
    5 8 6 o 347.81 377.92 37.81
    -10 9 6 < 30.24 64.04 68.05
    -9 9 6 < 7.56 11.10 37.81
    -8 9 6 o 529.28 519.13 37.81
    -7 9 6 o 378.06 356.48 30.24
    -6 9 6 < 15.12 2.06 22.68
    -5 9 6 o 695.62 676.25 37.81
    -4 9 6 o 771.24 689.57 45.37
    -3 9 6 o 672.94 735.37 37.81
    -2 9 6 < 37.81 32.88 30.24
    -1 9 6 o 173.91 166.18 30.24
    0 9 6 o 499.04 503.96 30.24
    1 9 6 < -7.56 0.43 30.24
    2 9 6 o 332.69 296.86 30.24
    3 9 6 < 45.37 46.22 30.24
    4 9 6 < 45.37 0.92 68.05
    -9 10 6 < 279.76 179.50 113.42
    -8 10 6 < 0.00 15.49 45.37
    -7 10 6 < 45.37 45.82 30.24
    -6 10 6 o 310.01 330.82 30.24
    -5 10 6 < 0.00 14.41 30.24
    -4 10 6 o 446.11 478.06 37.81
    -3 10 6 < 45.37 59.44 30.24
    -2 10 6 o 967.83 974.53 45.37
    -1 10 6 o 143.66 68.99 30.24
    0 10 6 < 60.49 29.70 30.24
    1 10 6 o 143.66 158.18 30.24
    2 10 6 < 83.17 62.11 37.81
    -7 11 6 < 90.73 37.92 68.05
    -6 11 6 o 173.91 109.73 52.93
    -5 11 6 < 22.68 11.85 37.81
    -4 11 6 o 468.79 397.51 45.37
    -3 11 6 o 408.30 429.75 37.81
    -2 11 6 o 378.06 338.39 45.37
    -1 11 6 < 30.24 30.73 45.37
    0 11 6 < 52.93 57.60 83.17
    1 11 6 < 166.35 67.00 75.61
    -14 1 7 < 83.17 50.48 52.93
    -13 1 7 < 52.93 46.66 30.24
    -12 1 7 < 22.68 42.20 22.68
    -11 1 7 < -15.12 6.24 22.68
    -10 1 7 < 15.12 0.08 15.12
    -9 1 7 o 310.01 332.83 22.68
    -8 1 7 o 635.14 631.16 22.68
    -7 1 7 o 1232.47 1224.34 37.81
    -6 1 7 o 869.53 863.60 30.24
    -5 1 7 o 105.86 117.13 15.12
    -4 1 7 o 128.54 160.10 15.12
    -3 1 7 o 75.61 50.15 15.12
    -2 1 7 o 226.83 256.15 15.12
    -1 1 7 o 2003.70 1956.34 37.81
    0 1 7 o 1935.65 2084.13 45.37
    1 1 7 < 15.12 0.17 15.12
    2 1 7 o 128.54 160.24 22.68
    3 1 7 o 378.06 328.96 30.24
    4 1 7 o 241.96 284.44 22.68
    5 1 7 < 45.37 50.30 30.24
    6 1 7 o 362.93 321.54 45.37
    -13 2 7 < 37.81 73.17 37.81
    -12 2 7 o 136.10 141.99 22.68
    -11 2 7 o 801.48 834.38 30.24
    -10 2 7 < 7.56 16.75 15.12
    -9 2 7 o 302.45 322.70 22.68
    -8 2 7 o 143.66 125.18 15.12
    -7 2 7 o 1716.38 1652.05 45.37
    -6 2 7 o 219.27 240.86 15.12
    -5 2 7 o 158.78 189.20 15.12
    -4 2 7 o 136.10 129.98 15.12
    -3 2 7 o 113.42 111.63 15.12
    -2 2 7 o 3009.33 3198.52 45.37
    -1 2 7 o 1285.39 1277.46 30.24
    0 2 7 o 113.42 109.47 15.12
    1 2 7 o 476.35 480.37 30.24
    2 2 7 o 1474.42 1556.21 52.93
    3 2 7 < 60.49 22.81 22.68
    4 2 7 o 204.15 180.18 30.24
    5 2 7 < 7.56 30.03 22.68
    6 2 7 o 181.47 198.47 37.81
    -13 3 7 o 226.83 197.35 37.81
    -12 3 7 < 0.00 43.32 30.24
    -11 3 7 o 1315.64 1400.44 45.37
    -10 3 7 o 612.45 609.66 30.24
    -9 3 7 o 703.19 682.35 22.68
    -8 3 7 o 249.52 258.49 15.12
    -7 3 7 o 113.42 64.88 15.12
    -6 3 7 o 1701.26 1635.32 45.37
    -5 3 7 o 1315.64 1280.85 37.81
    -4 3 7 o 2102.00 2166.07 45.37
    -3 3 7 o 105.86 126.09 15.12
    -2 3 7 o 264.64 237.83 22.68
    -1 3 7 o 105.86 114.12 15.12
    0 3 7 o 945.14 979.14 30.24
    1 3 7 o 113.42 154.88 22.68
    2 3 7 o 514.16 472.85 30.24
    3 3 7 < -7.56 11.84 22.68
    4 3 7 o 786.36 739.19 37.81
    5 3 7 < 0.00 24.76 22.68
    6 3 7 < 52.93 53.82 37.81
    -13 4 7 < 196.59 143.08 75.61
    -12 4 7 < 7.56 0.52 30.24
    -11 4 7 < 60.49 33.30 22.68
    -10 4 7 < 37.81 32.63 22.68
    -9 4 7 o 597.33 622.54 30.24
    -8 4 7 o 60.49 30.26 15.12
    -7 4 7 < 0.00 0.34 15.12
    -6 4 7 < -15.12 0.92 15.12
    -5 4 7 o 317.57 315.47 22.68
    -4 4 7 < 0.00 4.65 15.12
    -3 4 7 o 710.75 681.14 30.24
    -2 4 7 o 196.59 187.73 22.68
    -1 4 7 < 15.12 22.82 15.12
    0 4 7 o 98.29 115.34 15.12
    1 4 7 o 990.51 1067.19 37.81
    2 4 7 o 499.04 452.84 30.24
    3 4 7 o 83.17 130.56 22.68
    4 4 7 < 75.61 31.38 30.24
    5 4 7 < 75.61 74.33 30.24
    6 4 7 < 45.37 23.86 52.93
    -13 5 7 < 143.66 163.89 68.05
    -12 5 7 o 128.54 135.21 30.24
    -11 5 7 < 75.61 85.21 30.24
    -10 5 7 o 113.42 67.04 22.68
    -9 5 7 < 52.93 68.18 22.68
    -8 5 7 o 809.04 848.13 37.81
    -7 5 7 o 1013.19 948.89 45.37
    -6 5 7 < 68.05 50.63 22.68
    -5 5 7 < 7.56 0.05 15.12
    -4 5 7 o 1345.88 1463.79 37.81
    -3 5 7 < 7.56 8.14 15.12
    -2 5 7 o 506.60 496.83 22.68
    -1 5 7 o 1580.28 1532.19 45.37
    0 5 7 < -7.56 7.02 15.12
    1 5 7 < 60.49 84.13 22.68
    2 5 7 < 37.81 34.92 22.68
    3 5 7 o 120.98 126.82 22.68
    4 5 7 o 166.35 106.77 30.24
    5 5 7 o 332.69 313.98 37.81
    -12 6 7 < 15.12 6.12 68.05
    -11 6 7 < 60.49 60.34 30.24
    -10 6 7 o 748.55 790.54 37.81
    -9 6 7 o 340.25 304.23 30.24
    -8 6 7 o 83.17 79.26 22.68
    -7 6 7 o 151.22 163.37 22.68
    -6 6 7 o 461.23 454.36 30.24
    -5 6 7 o 453.67 436.61 22.68
    -4 6 7 < 7.56 13.19 15.12
    -3 6 7 < 68.05 43.61 22.68
    -2 6 7 < 15.12 1.55 15.12
    -1 6 7 o 1171.98 1144.36 45.37
    0 6 7 o 574.65 517.52 30.24
    1 6 7 o 257.08 286.39 30.24
    2 6 7 < 7.56 29.16 30.24
    3 6 7 < 83.17 42.14 30.24
    4 6 7 < -45.37 5.06 30.24
    5 6 7 o 317.57 390.81 45.37
    -10 7 7 o 75.61 40.57 22.68
    -9 7 7 o 136.10 120.19 22.68
    -8 7 7 o 75.61 68.79 22.68
    -7 7 7 < 22.68 4.74 22.68
    -6 7 7 o 748.55 702.68 30.24
    -5 7 7 < 37.81 60.13 22.68
    -4 7 7 o 778.80 678.00 37.81
    -3 7 7 o 393.18 441.72 30.24
    -2 7 7 o 650.26 615.99 30.24
    -1 7 7 < 15.12 28.54 22.68
    0 7 7 < -7.56 2.99 30.24
    1 7 7 < -30.24 13.75 30.24
    2 7 7 o 211.71 207.69 30.24
    3 7 7 o 1361.00 1326.14 52.93
    4 7 7 < 105.86 154.90 37.81
    -10 8 7 o 930.02 1005.17 45.37
    -9 8 7 o 75.61 52.62 22.68
    -8 8 7 o 113.42 102.76 22.68
    -7 8 7 < 30.24 5.29 30.24
    -6 8 7 o 544.40 478.15 37.81
    -5 8 7 o 499.04 510.61 30.24
    -4 8 7 o 272.20 214.96 30.24
    -3 8 7 < 45.37 43.09 22.68
    -2 8 7 < 52.93 2.65 22.68
    -1 8 7 o 786.36 777.85 45.37
    0 8 7 < -15.12 7.76 30.24
    1 8 7 o 211.71 134.55 37.81
    2 8 7 < 7.56 13.24 37.81
    3 8 7 o 181.47 165.24 37.81
    -9 9 7 < -15.12 2.51 68.05
    -8 9 7 o 90.73 84.72 30.24
    -7 9 7 o 362.93 351.99 30.24
    -6 9 7 o 196.59 187.83 30.24
    -5 9 7 < 45.37 56.07 30.24
    -4 9 7 < 60.49 25.08 30.24
    -3 9 7 o 173.91 134.98 30.24
    -2 9 7 < 15.12 20.72 30.24
    -1 9 7 o 272.20 249.57 30.24
    0 9 7 < 60.49 71.30 30.24
    1 9 7 < 22.68 25.61 37.81
    2 9 7 < 105.86 105.36 60.49
    -8 10 7 < 68.05 0.22 60.49
    -7 10 7 < 22.68 39.08 60.49
    -6 10 7 < 52.93 23.87 30.24
    -5 10 7 o 181.47 111.55 37.81
    -4 10 7 < 15.12 5.64 30.24
    -3 10 7 < 45.37 14.93 30.24
    -2 10 7 < -15.12 7.59 30.24
    -1 10 7 < 7.56 2.81 30.24
    -13 0 8 o 861.97 794.37 60.49
    -12 0 8 o 2464.93 2547.38 75.61
    -11 0 8 < 37.81 83.06 30.24
    -10 0 8 < 105.86 93.46 37.81
    -9 0 8 < 15.12 0.10 37.81
    -8 0 8 o 483.91 506.14 37.81
    -7 0 8 o 105.86 146.99 30.24
    -6 0 8 o 7152.84 7214.56 158.78
    -5 0 8 o 408.30 405.79 30.24
    -4 0 8 o 499.04 521.41 37.81
    -3 0 8 o 136.10 179.10 22.68
    -2 0 8 o 869.53 856.04 37.81
    -1 0 8 o 98.29 67.38 22.68
    0 0 8 < 30.24 6.24 30.24
    1 0 8 o 105.86 139.39 30.24
    2 0 8 o 892.21 837.60 52.93
    3 0 8 o 1126.61 1129.09 68.05
    4 0 8 o 438.55 426.77 45.37
    5 0 8 < 158.78 89.29 52.93
    -13 1 8 < 7.56 5.91 30.24
    -12 1 8 < 45.37 31.15 22.68
    -11 1 8 < 22.68 8.38 22.68
    -10 1 8 o 264.64 314.38 30.24
    -9 1 8 o 756.11 783.88 37.81
    -8 1 8 < 15.12 0.51 22.68
    -7 1 8 < -7.56 0.55 22.68
    -6 1 8 o 211.71 259.93 22.68
    -5 1 8 o 362.93 365.07 22.68
    -4 1 8 o 3092.51 3147.96 60.49
    -3 1 8 < 15.12 0.64 15.12
    -2 1 8 < 22.68 20.07 15.12
    -1 1 8 < 60.49 56.84 22.68
    0 1 8 o 2805.18 2738.54 75.61
    1 1 8 < 0.00 0.26 22.68
    2 1 8 o 975.39 937.35 45.37
    3 1 8 o 143.66 177.81 22.68
    4 1 8 o 272.20 291.92 30.24
    5 1 8 o 257.08 209.22 37.81
    -13 2 8 o 310.01 310.57 68.05
    -12 2 8 < 37.81 17.19 30.24
    -11 2 8 o 120.98 132.28 22.68
    -10 2 8 < 45.37 29.67 22.68
    -9 2 8 o 347.81 295.57 30.24
    -8 2 8 o 446.11 478.46 30.24
    -7 2 8 o 181.47 143.99 22.68
    -6 2 8 o 90.73 85.22 15.12
    -5 2 8 < 0.00 14.36 15.12
    -4 2 8 o 483.91 446.58 22.68
    -3 2 8 o 551.96 550.68 22.68
    -2 2 8 o 1013.19 1063.97 30.24
    -1 2 8 < 30.24 0.50 15.12
    0 2 8 < 7.56 6.05 22.68
    1 2 8 < 45.37 34.02 22.68
    2 2 8 o 294.88 287.73 30.24
    3 2 8 < 45.37 39.93 22.68
    4 2 8 o 930.02 878.53 45.37
    5 2 8 < 22.68 48.61 30.24
    -12 3 8 < 37.81 51.68 30.24
    -11 3 8 o 499.04 434.92 37.81
    -10 3 8 < 7.56 34.18 22.68
    -9 3 8 < 7.56 0.04 22.68
    -8 3 8 o 257.08 238.49 22.68
    -7 3 8 o 189.03 148.40 22.68
    -6 3 8 o 105.86 95.70 22.68
    -5 3 8 o 204.15 244.42 22.68
    -4 3 8 < -15.12 1.67 22.68
    -3 3 8 < 15.12 8.44 15.12
    -2 3 8 < 15.12 2.29 22.68
    -1 3 8 < 0.00 1.25 15.12
    0 3 8 o 120.98 149.33 22.68
    1 3 8 < 7.56 7.52 22.68
    2 3 8 < -30.24 2.85 22.68
    3 3 8 o 181.47 139.34 30.24
    4 3 8 < 30.24 14.74 30.24
    5 3 8 < -37.81 61.37 98.29
    -12 4 8 < 7.56 0.00 30.24
    -11 4 8 < 75.61 72.36 30.24
    -10 4 8 o 83.17 44.75 22.68
    -9 4 8 o 385.62 409.35 30.24
    -8 4 8 o 438.55 445.49 22.68
    -7 4 8 o 83.17 68.26 22.68
    -6 4 8 < 0.00 4.97 22.68
    -5 4 8 o 937.58 883.39 37.81
    -4 4 8 o 672.94 660.72 37.81
    -3 4 8 < 30.24 0.37 22.68
    -2 4 8 o 1164.42 1205.70 45.37
    -1 4 8 < 68.05 47.44 22.68
    0 4 8 o 317.57 282.76 30.24
    1 4 8 o 1202.22 1138.86 45.37
    2 4 8 < 15.12 0.02 30.24
    3 4 8 o 385.62 396.00 37.81
    4 4 8 o 370.50 320.01 37.81
    5 4 8 o 234.40 141.42 60.49
    -11 5 8 o 113.42 105.87 22.68
    -10 5 8 o 461.23 369.26 37.81
    -9 5 8 o 453.67 504.47 30.24
    -8 5 8 < 30.24 3.26 22.68
    -7 5 8 o 370.50 369.25 30.24
    -6 5 8 < 30.24 6.62 22.68
    -5 5 8 o 105.86 84.21 22.68
    -4 5 8 o 196.59 194.68 30.24
    -3 5 8 o 136.10 116.71 22.68
    -2 5 8 < 22.68 27.75 22.68
    -1 5 8 o 98.29 47.12 22.68
    0 5 8 o 461.23 478.11 37.81
    1 5 8 o 362.93 295.84 30.24
    2 5 8 < 75.61 34.01 30.24
    3 5 8 < 60.49 31.09 37.81
    4 5 8 o 310.01 276.54 52.93
    5 5 8 < 60.49 18.66 75.61
    -11 6 8 < 60.49 76.89 52.93
    -10 6 8 < 45.37 50.26 30.24
    -9 6 8 o 113.42 111.24 30.24
    -8 6 8 o 166.35 214.51 22.68
    -7 6 8 o 257.08 220.15 30.24
    -6 6 8 o 642.70 606.57 37.81
    -5 6 8 < 22.68 14.63 22.68
    -4 6 8 o 1179.54 1191.27 52.93
    -3 6 8 < 60.49 28.00 22.68
    -2 6 8 < 60.49 56.05 22.68
    -1 6 8 o 98.29 41.47 22.68
    0 6 8 o 234.40 227.16 30.24
    1 6 8 < 15.12 17.71 30.24
    2 6 8 o 173.91 113.46 30.24
    3 6 8 < -22.68 4.82 30.24
    -11 7 8 < 120.98 214.50 60.49
    -10 7 8 o 181.47 178.19 30.24
    -9 7 8 o 120.98 127.32 30.24
    -8 7 8 o 151.22 163.12 30.24
    -7 7 8 < 52.93 35.83 22.68
    -6 7 8 o 113.42 113.51 30.24
    -5 7 8 o 302.45 336.41 45.37
    -4 7 8 o 158.78 114.91 30.24
    -3 7 8 < 7.56 2.12 22.68
    -2 7 8 < 60.49 8.08 30.24
    -1 7 8 < 37.81 31.26 30.24
    0 7 8 o 166.35 138.26 30.24
    1 7 8 < 120.98 140.33 45.37
    2 7 8 < 68.05 113.66 37.81
    3 7 8 < 15.12 2.22 52.93
    -9 8 8 o 257.08 233.93 45.37
    -8 8 8 < 30.24 6.58 30.24
    -7 8 8 o 98.29 121.14 30.24
    -6 8 8 o 90.73 43.94 30.24
    -5 8 8 < 60.49 52.93 30.24
    -4 8 8 < 0.00 8.85 30.24
    -3 8 8 o 196.59 164.28 30.24
    -2 8 8 o 453.67 438.87 37.81
    -1 8 8 < 60.49 70.65 30.24
    0 8 8 o 128.54 118.70 37.81
    1 8 8 < -15.12 10.44 45.37
    2 8 8 < 30.24 13.63 98.29
    -8 9 8 o 642.70 616.68 83.17
    -7 9 8 o 574.65 503.80 52.93
    -6 9 8 < 83.17 50.76 30.24
    -5 9 8 o 90.73 73.21 30.24
    -4 9 8 o 234.40 325.78 37.81
    -3 9 8 o 1353.44 1458.26 60.49
    -2 9 8 < 37.81 2.89 30.24
    -1 9 8 o 378.06 356.73 52.93
    0 9 8 < 143.66 7.69 83.17
    -13 1 9 < 52.93 115.95 75.61
    -12 1 9 < 0.00 19.48 30.24
    -11 1 9 o 189.03 147.82 30.24
    -10 1 9 o 423.42 471.71 30.24
    -9 1 9 < -7.56 4.12 22.68
    -8 1 9 o 90.73 97.91 30.24
    -7 1 9 o 234.40 238.41 30.24
    -6 1 9 < 30.24 23.16 22.68
    -5 1 9 o 241.96 259.34 22.68
    -4 1 9 o 1103.93 1027.74 37.81
    -3 1 9 < 0.00 20.89 22.68
    -2 1 9 o 151.22 116.69 22.68
    -1 1 9 o 143.66 111.22 30.24
    0 1 9 < 22.68 12.30 30.24
    1 1 9 o 264.64 222.97 30.24
    2 1 9 o 143.66 184.58 30.24
    3 1 9 o 105.86 81.47 30.24
    4 1 9 < 45.37 8.18 60.49
    -12 2 9 o 158.78 174.97 30.24
    -11 2 9 < 30.24 10.59 30.24
    -10 2 9 < 37.81 1.90 22.68
    -9 2 9 < 15.12 1.10 22.68
    -8 2 9 o 158.78 150.23 30.24
    -7 2 9 o 120.98 92.15 30.24
    -6 2 9 o 181.47 144.37 22.68
    -5 2 9 o 75.61 71.61 22.68
    -4 2 9 o 128.54 173.60 22.68
    -3 2 9 o 181.47 188.13 22.68
    -2 2 9 o 657.82 622.82 30.24
    -1 2 9 < 15.12 19.69 22.68
    0 2 9 o 151.22 128.53 30.24
    1 2 9 < 7.56 20.91 22.68
    2 2 9 o 257.08 302.66 30.24
    3 2 9 o 226.83 280.23 30.24
    4 2 9 < 30.24 105.50 75.61
    -12 3 9 < 113.42 8.85 52.93
    -11 3 9 o 98.29 105.40 30.24
    -10 3 9 o 340.25 323.66 30.24
    -9 3 9 < 22.68 8.77 22.68
    -8 3 9 o 211.71 251.52 30.24
    -7 3 9 o 415.86 374.58 37.81
    -6 3 9 o 438.55 384.19 30.24
    -5 3 9 o 173.91 139.18 30.24
    -4 3 9 o 332.69 291.94 30.24
    -3 3 9 o 113.42 85.80 22.68
    -2 3 9 o 105.86 116.95 22.68
    -1 3 9 o 264.64 286.59 30.24
    0 3 9 o 1043.44 1072.38 45.37
    1 3 9 o 158.78 161.64 30.24
    2 3 9 < 7.56 0.40 30.24
    3 3 9 o 98.29 80.29 30.24
    4 3 9 < 105.86 18.05 68.05
    -12 4 9 < 226.83 161.44 90.73
    -11 4 9 o 158.78 125.81 30.24
    -10 4 9 o 325.13 305.21 37.81
    -9 4 9 < 52.93 35.42 30.24
    -8 4 9 o 642.70 687.06 45.37
    -7 4 9 < 83.17 78.12 30.24
    -6 4 9 o 272.20 257.87 37.81
    -5 4 9 < 22.68 0.57 22.68
    -4 4 9 < 68.05 29.95 22.68
    -3 4 9 o 83.17 100.46 22.68
    -2 4 9 o 1277.83 1215.93 52.93
    -1 4 9 o 264.64 278.08 30.24
    0 4 9 o 211.71 156.67 30.24
    1 4 9 < 45.37 5.87 30.24
    2 4 9 o 589.77 606.40 37.81
    3 4 9 < 0.00 0.06 45.37
    -11 5 9 o 733.43 733.12 83.17
    -10 5 9 o 551.96 585.06 37.81
    -9 5 9 < 37.81 0.36 30.24
    -8 5 9 o 294.88 325.56 37.81
    -7 5 9 < 37.81 50.65 22.68
    -6 5 9 < -30.24 40.99 37.81
    -5 5 9 o 499.04 566.87 37.81
    -4 5 9 o 854.41 768.96 45.37
    -3 5 9 o 241.96 266.21 30.24
    -2 5 9 < 45.37 30.71 30.24
    -1 5 9 < 52.93 23.72 30.24
    0 5 9 o 143.66 130.47 37.81
    1 5 9 < 7.56 0.66 37.81
    2 5 9 < 30.24 20.39 30.24
    3 5 9 < 189.03 209.52 98.29
    -11 6 9 < 105.86 122.59 90.73
    -10 6 9 o 264.64 255.74 45.37
    -9 6 9 o 1240.03 1260.88 45.37
    -8 6 9 < 0.00 3.95 30.24
    -7 6 9 < 22.68 3.59 30.24
    -6 6 9 < 7.56 8.32 37.81
    -5 6 9 o 1103.93 1054.29 52.93
    -4 6 9 o 105.86 97.89 30.24
    -3 6 9 o 408.30 445.90 37.81
    -2 6 9 < 83.17 26.82 30.24
    -1 6 9 o 136.10 177.21 30.24
    0 6 9 o 264.64 250.24 37.81
    1 6 9 o 408.30 355.34 45.37
    2 6 9 < 105.86 71.79 60.49
    -10 7 9 o 468.79 458.05 113.42
    -9 7 9 < 15.12 6.40 37.81
    -8 7 9 < 45.37 2.55 30.24
    -7 7 9 o 1171.98 1119.07 52.93
    -6 7 9 < 75.61 78.70 37.81
    -5 7 9 o 272.20 266.11 37.81
    -4 7 9 o 514.16 476.73 45.37
    -3 7 9 o 483.91 518.24 45.37
    -2 7 9 < -15.12 2.53 30.24
    -1 7 9 o 1315.64 1303.65 75.61
    0 7 9 < 98.29 88.43 52.93
    -7 8 9 < 30.24 9.46 60.49
    -6 8 9 < -7.56 5.61 37.81
    -5 8 9 o 226.83 196.04 52.93
    -4 8 9 < -7.56 0.72 37.81
    -3 8 9 o 105.86 82.17 30.24
    -2 8 9 < 113.42 51.60 45.37
    -1 8 9 < -15.12 11.76 98.29
    -6 9 9 < -37.81 50.37 90.73
    -12 0 10 o 612.45 727.51 128.54
    -11 0 10 < -30.24 17.93 45.37
    -10 0 10 < -15.12 3.66 37.81
    -9 0 10 < 60.49 90.78 45.37
    -8 0 10 o 1058.56 1010.62 75.61
    -7 0 10 o 211.71 254.13 45.37
    -6 0 10 o 710.75 672.18 52.93
    -5 0 10 < 37.81 47.67 37.81
    -4 0 10 < 37.81 9.40 30.24
    -3 0 10 o 241.96 224.49 52.93
    -2 0 10 o 861.97 785.18 60.49
    -1 0 10 < -52.93 6.05 52.93
    0 0 10 < 105.86 135.68 45.37
    1 0 10 < 15.12 3.54 45.37
    2 0 10 < 45.37 7.90 68.05
    -12 1 10 < -45.37 12.58 60.49
    -11 1 10 < 52.93 85.85 30.24
    -10 1 10 < 83.17 72.46 30.24
    -9 1 10 < 22.68 4.88 37.81
    -8 1 10 o 695.62 622.97 45.37
    -7 1 10 < 0.00 10.45 30.24
    -6 1 10 o 105.86 52.69 30.24
    -5 1 10 < 45.37 23.95 30.24
    -4 1 10 o 468.79 514.13 37.81
    -3 1 10 < 83.17 54.50 30.24
    -2 1 10 < 37.81 65.06 30.24
    -1 1 10 < -15.12 5.70 45.37
    0 1 10 o 317.57 257.32 37.81
    1 1 10 o 514.16 563.83 37.81
    2 1 10 o 438.55 577.60 60.49
    -11 2 10 < 7.56 11.54 30.24
    -10 2 10 o 287.32 255.04 37.81
    -9 2 10 < 22.68 32.76 45.37
    -8 2 10 < 22.68 14.64 37.81
    -7 2 10 o 173.91 76.61 37.81
    -6 2 10 o 1035.88 1072.01 52.93
    -5 2 10 o 809.04 784.26 45.37
    -4 2 10 < -15.12 0.67 30.24
    -3 2 10 o 279.76 280.20 30.24
    -2 2 10 < 7.56 0.14 30.24
    -1 2 10 o 257.08 242.80 30.24
    0 2 10 < 68.05 82.50 30.24
    1 2 10 o 506.60 443.46 37.81
    -10 3 10 < 68.05 52.11 37.81
    -9 3 10 < 0.00 37.42 30.24
    -8 3 10 o 136.10 149.02 30.24
    -7 3 10 o 930.02 917.71 52.93
    -6 3 10 o 196.59 190.39 30.24
    -5 3 10 < 30.24 62.38 30.24
    -4 3 10 o 90.73 88.12 30.24
    -3 3 10 o 196.59 203.28 30.24
    -2 3 10 < -22.68 1.29 30.24
    -1 3 10 < 30.24 1.85 30.24
    0 3 10 < 83.17 109.57 30.24
    1 3 10 < 83.17 2.55 30.24
    -10 4 10 < 45.37 55.61 60.49
    -9 4 10 o 325.13 354.15 37.81
    -8 4 10 < 0.00 13.20 37.81
    -7 4 10 o 257.08 199.31 37.81
    -6 4 10 < 105.86 105.68 37.81
    -5 4 10 < 22.68 42.05 30.24
    -4 4 10 < -7.56 32.72 37.81
    -3 4 10 o 491.47 465.50 37.81
    -2 4 10 < 75.61 64.90 37.81
    -1 4 10 o 294.88 225.30 45.37
    0 4 10 o 219.27 132.62 45.37
    1 4 10 < 15.12 14.77 83.17
    -9 5 10 < -30.24 6.08 45.37
    -8 5 10 o 521.72 481.78 45.37
    -7 5 10 o 264.64 301.13 37.81
    -6 5 10 < -15.12 5.44 37.81
    -5 5 10 < 37.81 55.44 30.24
    -4 5 10 o 347.81 345.64 37.81
    -3 5 10 < -7.56 2.06 30.24
    -2 5 10 o 378.06 318.72 45.37
    -1 5 10 < 113.42 90.45 45.37
    0 5 10 < 60.49 5.81 45.37
    -8 6 10 < 158.78 184.65 105.86
    -7 6 10 < 7.56 56.54 37.81
    -6 6 10 o 173.91 156.35 37.81
    -5 6 10 < 30.24 5.87 30.24
    -4 6 10 < 0.00 11.74 37.81
    -3 6 10 o 264.64 315.15 45.37
    -2 6 10 o 778.80 663.91 68.05
    0 6 10 < 52.93 87.52 68.05
    -6 7 10 < 143.66 111.78 68.05
    -5 7 10 < 30.24 17.52 68.05
    -4 7 10 < 294.88 235.04 105.86
    -3 7 10 o 680.50 616.82 90.73
    -10 1 11 < 22.68 2.48 75.61
    -9 1 11 < 45.37 29.64 37.81
    -8 1 11 < 45.37 31.78 37.81
    -7 1 11 < 30.24 0.02 30.24
    -6 1 11 < 22.68 3.11 30.24
    -5 1 11 o 143.66 142.67 37.81
    -4 1 11 < -7.56 22.31 30.24
    -3 1 11 < 60.49 58.01 37.81
    -2 1 11 < 45.37 17.01 37.81
    -10 2 11 < 113.42 95.07 75.61
    -9 2 11 < 45.37 44.13 60.49
    -8 2 11 < 45.37 8.48 45.37
    -7 2 11 < 68.05 150.98 37.81
    -6 2 11 o 907.34 852.18 60.49
    -5 2 11 < 7.56 23.44 30.24
    -4 2 11 < 68.05 76.55 45.37
    -3 2 11 < -7.56 27.56 37.81
    -2 2 11 o 264.64 202.36 45.37
    -8 3 11 < 60.49 45.96 37.81
    -7 3 11 < 60.49 64.21 45.37
    -6 3 11 < 0.00 14.14 37.81
    -5 3 11 o 181.47 147.40 37.81
    -4 3 11 o 650.26 590.26 60.49
    -3 3 11 o 362.93 469.44 68.05
    -2 3 11 < -7.56 54.32 60.49
    -8 4 11 < 37.81 49.08 98.29
    -7 4 11 < 37.81 1.96 75.61
    -6 4 11 o 189.03 139.52 45.37
    -5 4 11 o 249.52 291.79 45.37
    -4 4 11 < 52.93 64.61 37.81
    -2 4 11 o 272.20 261.35 83.17
    -5 5 11 < 105.86 141.79 90.73
    -4 5 11 < -15.12 109.40 83.17
    -3 5 11 o 415.86 337.27 105.86
    -6 2 12 < -45.37 0.04 90.73
_reflns_number_total     2211
_reflns_number_gt     1432
_reflns_threshold_expression     'I>3\s(I)'
_refine_ls_structure_factor_coef     F
_refine_ls_R_factor_all     0.0715
_refine_ls_R_factor_gt     0.0320
_refine_ls_wR_factor_gt     0.0322
_refine_ls_wR_factor_ref     0.0367
_refine_ls_goodness_of_fit_ref     1.29
_refine_ls_goodness_of_fit_gt     1.43
_refine_ls_number_reflns     2211
_refine_ls_number_parameters     124
_refine_ls_number_restraints     0
_refine_ls_number_constraints     0
_refine_ls_weighting_scheme     sigma
_refine_ls_weighting_details     'w=1/(\s^2^(F)+0.0001F^2^)'
_refine_ls_shift/su_max     0.0474
_refine_ls_shift/su_mean     0.0110
_refine_diff_density_max     0.61
_refine_diff_density_min     -0.67
_refine_ls_extinction_method     'none'
loop_
    _atom_type_symbol
    _atom_type_scat_dispersion_real
    _atom_type_scat_dispersion_imag
    _atom_type_scat_source
    Mg 0.0486 0.0363 'International Tables Vol C tables 4.2.6.8 and 6.1.1.1'
    Na 0.0362 0.0249 'International Tables Vol C tables 4.2.6.8 and 6.1.1.1'
    O 0.0106 0.0060 'International Tables Vol C tables 4.2.6.8 and 6.1.1.1'
    S 0.1246 0.1234 'International Tables Vol C tables 4.2.6.8 and 6.1.1.1'
_computing_data_collection
;
CrysAlisPro (Rigaku OD, 2019)
;
_computing_cell_refinement
;
CrysAlisPro (Rigaku OD, 2019)
;
_computing_data_reduction
;
CrysAlisPro (Rigaku OD, 2019)
;
_computing_structure_solution
;
Superflip (Oszl\'anyi & S\"ut\>o, 2004; Palatinus & Chapuis,
2007)
;
_computing_structure_refinement
;
Jana2006 (Pet\<r\'i\<cek <i>et al.</i>,  2014)
;
_computing_molecular_graphics
;
ATOMS (Dowty, 2005)
;
loop_
    _atom_site_type_symbol
    _atom_site_label
    _atom_site_fract_x
    _atom_site_fract_y
    _atom_site_fract_z
    _atom_site_U_iso_or_equiv
    _atom_site_adp_type
    _atom_site_calc_flag
    _atom_site_refinement_flags
    _atom_site_occupancy
    _atom_site_site_symmetry_multiplicity
    _atom_site_disorder_assembly
    _atom_site_disorder_group
    S S1 0.14002(6) 0.30539(6) 0.22425(8) 0.01023(19) Uani d . 1 4 . .
    S S2 0.66143(6) 0.35283(6) 0.34685(8) 0.01116(19) Uani d . 1 4 . .
    Mg Mg1 0 0 0 0.0097(4) Uani d . 1 2 . .
    Na Na1 0.31120(11) 0.01426(11) 0.46772(12) 0.0173(4) Uani d . 1 4 . .
    Na Na2 0.44443(12) 0.15141(12) 0.09037(14) 0.0262(4) Uani d . 1 4 . .
    Na Na3 0.88822(12) 0.13860(11) 0.31627(14) 0.0231(4) Uani d . 1 4 . .
    O O1 0.03029(18) 0.18470(18) 0.1553(2) 0.0153(6) Uani d . 1 4 . .
    O O2 0.13531(19) 0.39708(19) 0.0752(2) 0.0169(6) Uani d . 1 4 . .
    O O3 0.0954(2) 0.39427(19) 0.3441(2) 0.0197(7) Uani d . 1 4 . .
    O O4 0.28894(18) 0.24382(19) 0.3187(2) 0.0198(7) Uani d . 1 4 . .
    O O5 0.66765(19) 0.19352(18) 0.3593(2) 0.0175(6) Uani d . 1 4 . .
    O O6 0.6464(2) 0.4160(2) 0.5023(2) 0.0208(7) Uani d . 1 4 . .
    O O7 0.80007(17) 0.40614(19) 0.3324(2) 0.0154(6) Uani d . 1 4 . .
    O O8 0.53693(18) 0.39792(19) 0.1825(2) 0.0190(6) Uani d . 1 4 . .
loop_
    _atom_site_aniso_label
    _atom_site_aniso_U_11
    _atom_site_aniso_U_22
    _atom_site_aniso_U_33
    _atom_site_aniso_U_12
    _atom_site_aniso_U_13
    _atom_site_aniso_U_23
    _atom_site_aniso_type_symbol
    S1 0.0103(3) 0.0099(3) 0.0103(3) -0.0010(2) 0.0039(2) -0.0008(2) S
    S2 0.0109(3) 0.0099(3) 0.0126(3) 0.0001(2) 0.0046(2) 0.0006(2) S
    Mg1 0.0096(5) 0.0090(6) 0.0101(5) 0.0002(4) 0.0034(4) -0.0002(4) Mg
    Na1 0.0195(5) 0.0154(5) 0.0181(5) -0.0002(4) 0.0088(4) 0.0005(4) Na
    Na2 0.0266(6) 0.0187(6) 0.0259(6) -0.0064(4) 0.0026(5) -0.0002(5) Na
    Na3 0.0257(6) 0.0206(6) 0.0305(6) 0.0040(4) 0.0190(5) 0.0039(5) Na
    O1 0.0156(8) 0.0149(9) 0.0167(9) -0.0076(7) 0.0077(7) -0.0072(7) O
    O2 0.0222(9) 0.0155(9) 0.0159(9) 0.0009(7) 0.0105(7) 0.0041(7) O
    O3 0.0267(10) 0.0184(10) 0.0189(10) -0.0037(8) 0.0145(8) -0.0073(8) O
    O4 0.0118(8) 0.0182(10) 0.0251(10) 0.0011(7) 0.0028(7) 0.0031(8) O
    O5 0.0223(9) 0.0111(9) 0.0195(9) 0.0010(7) 0.0088(7) 0.0027(7) O
    O6 0.0270(10) 0.0198(10) 0.0219(10) -0.0028(8) 0.0165(8) -0.0052(8) O
    O7 0.0095(8) 0.0208(9) 0.0144(9) -0.0026(7) 0.0031(7) 0.0005(7) O
    O8 0.0113(8) 0.0231(10) 0.0174(9) 0.0007(7) 0.0003(7) 0.0061(8) O
loop_
    _geom_bond_atom_site_label_1
    _geom_bond_atom_site_label_2
    _geom_bond_site_symmetry_1
    _geom_bond_site_symmetry_2
    _geom_bond_distance
    _geom_bond_publ_flag
    S1 O1 . . 1.4897(17) ?
    S1 O2 . . 1.4710(19) ?
    S1 O3 . . 1.472(2) ?
    S1 O4 . . 1.4630(16) ?
    S2 O7 . . 1.490(2) ?
    S2 O5 . . 1.4687(18) ?
    S2 O8 . . 1.4703(15) ?
    S2 O6 . . 1.461(2) ?
    Mg1 O7 . 2_645 2.0765(15) ?
    Mg1 O7 . 4_454 2.0765(15) ?
    Mg1 O1 . . 2.0732(17) ?
    Mg1 O1 . 3_555 2.0732(17) ?
    Mg1 O3 . 2_545 2.099(2) ?
    Mg1 O3 . 4_554 2.099(2) ?
    Na1 O7 . 2_645 2.4691(19) ?
    Na1 O5 . 3_656 2.340(2) ?
    Na1 O2 . 4_555 2.369(2) ?
    Na1 O8 . 2_645 2.516(2) ?
    Na1 O8 . 4_555 2.3504(17) ?
    Na1 O4 . . 2.406(2) ?
    Na3 O7 . . 2.628(2) ?
    Na3 O1 . 1_655 2.305(2) ?
    Na3 O5 . . 2.374(2) ?
    Na3 O2 . 2_645 2.438(2) ?
    Na3 O2 . 4_655 2.5219(18) ?
    Na3 O3 . 2_645 2.641(2) ?
    Na3 O6 . 4_554 2.7595(18) ?
    Na2 O5 . . 2.4368(18) ?
    Na2 O8 . . 2.447(2) ?
    Na2 O8 . 2_645 2.945(2) ?
    Na2 O4 . . 2.969(3) ?
    Na2 O4 . 4_554 2.3460(19) ?
    Na2 O6 . 2_645 2.349(2) ?
    Na2 O6 . 4_554 2.438(3) ?
loop_
    _geom_angle_atom_site_label_1
    _geom_angle_atom_site_label_2
    _geom_angle_atom_site_label_3
    _geom_angle_site_symmetry_1
    _geom_angle_site_symmetry_2
    _geom_angle_site_symmetry_3
    _geom_angle
    _geom_angle_publ_flag
    O1 S1 O2 . . . 109.45(9) ?
    O1 S1 O3 . . . 107.87(11) ?
    O1 S1 O4 . . . 109.04(10) ?
    O2 S1 O3 . . . 108.49(11) ?
    O2 S1 O4 . . . 110.90(12) ?
    O3 S1 O4 . . . 111.03(10) ?
    O7 S2 O5 . . . 108.68(11) ?
    O7 S2 O8 . . . 106.29(11) ?
    O7 S2 O6 . . . 110.50(11) ?
    O5 S2 O8 . . . 109.97(9) ?
    O5 S2 O6 . . . 110.59(11) ?
    O8 S2 O6 . . . 110.70(11) ?
    O7 Mg1 O7 2_645 . 4_454 180 ?
    O7 Mg1 O1 2_645 . . 93.89(6) ?
    O7 Mg1 O1 2_645 . 3_555 86.11(6) ?
    O7 Mg1 O3 2_645 . 2_545 86.17(7) ?
    O7 Mg1 O3 2_645 . 4_554 93.83(7) ?
    O7 Mg1 O1 4_454 . . 86.11(6) ?
    O7 Mg1 O1 4_454 . 3_555 93.89(6) ?
    O7 Mg1 O3 4_454 . 2_545 93.83(7) ?
    O7 Mg1 O3 4_454 . 4_554 86.17(7) ?
    O1 Mg1 O1 . . 3_555 180 ?
    O1 Mg1 O3 . . 2_545 89.68(7) ?
    O1 Mg1 O3 . . 4_554 90.32(7) ?
    O1 Mg1 O3 3_555 . 2_545 90.32(7) ?
    O1 Mg1 O3 3_555 . 4_554 89.68(7) ?
    O3 Mg1 O3 2_545 . 4_554 180 ?
    O7 Na1 O5 2_645 . 3_656 99.95(7) ?
    O7 Na1 O2 2_645 . 4_555 114.43(7) ?
    O7 Na1 O8 2_645 . 2_645 56.73(6) ?
    O7 Na1 O8 2_645 . 4_555 142.59(9) ?
    O7 Na1 O4 2_645 . . 86.12(7) ?
    O5 Na1 O2 3_656 . 4_555 87.54(8) ?
    O5 Na1 O8 3_656 . 2_645 91.31(7) ?
    O5 Na1 O8 3_656 . 4_555 89.82(6) ?
    O5 Na1 O4 3_656 . . 173.33(8) ?
    O2 Na1 O8 4_555 . 2_645 170.73(6) ?
    O2 Na1 O8 4_555 . 4_555 101.91(7) ?
    O2 Na1 O4 4_555 . . 87.42(7) ?
    O8 Na1 O8 2_645 . 4_555 87.27(7) ?
    O8 Na1 O4 2_645 . . 94.35(8) ?
    O8 Na1 O4 4_555 . . 86.94(6) ?
    O7 Na3 O1 . . 1_655 98.11(7) ?
    O7 Na3 O5 . . . 57.17(6) ?
    O7 Na3 O2 . . 2_645 138.97(9) ?
    O7 Na3 O2 . . 4_655 107.61(6) ?
    O7 Na3 O3 . . 2_645 155.25(6) ?
    O7 Na3 O6 . . 4_554 92.37(6) ?
    O1 Na3 O5 1_655 . . 146.76(7) ?
    O1 Na3 O2 1_655 . 2_645 122.88(8) ?
    O1 Na3 O2 1_655 . 4_655 85.01(7) ?
    O1 Na3 O3 1_655 . 2_645 72.61(7) ?
    O1 Na3 O6 1_655 . 4_554 89.22(7) ?
    O5 Na3 O2 . . 2_645 85.18(7) ?
    O5 Na3 O2 . . 4_655 121.59(8) ?
    O5 Na3 O3 . . 2_645 119.63(7) ?
    O5 Na3 O6 . . 4_554 71.75(7) ?
    O2 Na3 O2 2_645 . 4_655 76.82(6) ?
    O2 Na3 O3 2_645 . 2_645 55.92(7) ?
    O2 Na3 O6 2_645 . 4_554 90.26(6) ?
    O2 Na3 O3 4_655 . 2_645 94.63(6) ?
    O2 Na3 O6 4_655 . 4_554 159.78(7) ?
    O3 Na3 O6 2_645 . 4_554 65.16(6) ?
    O5 Na2 O8 . . . 59.06(6) ?
    O5 Na2 O8 . . 2_645 75.29(6) ?
    O5 Na2 O4 . . . 83.23(7) ?
    O5 Na2 O4 . . 4_554 143.28(8) ?
    O5 Na2 O6 . . 2_645 121.73(7) ?
    O5 Na2 O6 . . 4_554 76.71(7) ?
    O8 Na2 O8 . . 2_645 128.07(7) ?
    O8 Na2 O4 . . . 76.04(7) ?
    O8 Na2 O4 . . 4_554 86.11(6) ?
    O8 Na2 O6 . . 2_645 179.16(7) ?
    O8 Na2 O6 . . 4_554 94.82(8) ?
    O8 Na2 O4 2_645 . . 75.26(6) ?
    O8 Na2 O4 2_645 . 4_554 141.22(7) ?
    O8 Na2 O6 2_645 . 2_645 52.75(6) ?
    O8 Na2 O6 2_645 . 4_554 97.65(7) ?
    O4 Na2 O4 . . 4_554 100.43(7) ?
    O4 Na2 O6 . . 2_645 104.22(8) ?
    O4 Na2 O6 . . 4_554 159.86(6) ?
    O4 Na2 O6 4_554 . 2_645 93.06(7) ?
    O4 Na2 O6 4_554 . 4_554 96.74(8) ?
    O6 Na2 O6 2_645 . 4_554 85.18(8) ?
