# Supplementary material for: Redetermination and new description of the crystal structure of vanthoffite, Na6Mg(SO4)4
Source: Acta Crystallogr E Crystallogr Commun. 2020 May 1;76(Pt 6):785–9. doi: 10.1107/S2056989020005873 (PMC7274003; doi:10.1107/S2056989020005873)
Supplement: Supplementary file 2 [file e-76-00785-Isup2.hkl]

#=======================================================================
data_I
#=======================================================================

# 5. CHEMICAL DATA

_chemical_name_systematic
;
Hexasodium Magnesium Tetrakis(sulfate(VI))
;
_chemical_name_mineral                   Vanthoffite
_chemical_formula_structural             'Na6 Mg (S O4)4'
_chemical_formula_sum                    'Mg1 Na6 O16 S4'
_chemical_formula_weight                 546.5

#=======================================================================

# 6. CRYSTAL DATA

_symmetry_cell_setting                   monoclinic
_symmetry_space_group_name_H-M           'P 1 21/c 1'
_symmetry_space_group_name_Hall          '-P 2ycb'
_symmetry_Int_Tables_number              14

loop_
 _space_group_symop_id
 _space_group_symop_operation_xyz
 1   x,y,z
 2   -x,y+1/2,-z+1/2
 3   -x,-y,-z
 4   x,-y+1/2,z+1/2

_cell_length_a                           9.7761(6)
_cell_length_b                           9.1998(4)
_cell_length_c                           8.2040(5)
_cell_angle_alpha                        90
_cell_angle_beta                         113.518(7)
_cell_angle_gamma                        90
_cell_volume                             676.56(7)


_cell_formula_units_Z                    2

_cell_measurement_reflns_used            3897
_cell_measurement_theta_min              2.2470
_cell_measurement_theta_max              31.6780
_cell_measurement_temperature            293

_exptl_crystal_density_diffrn            2.6824
_exptl_crystal_F_000                     540

_exptl_absorpt_coefficient_mu            1.037
_exptl_crystal_description               plate
_exptl_crystal_size_max                  0.03
_exptl_crystal_size_mid                  0.02
_exptl_crystal_size_min                  0.004
_exptl_crystal_colour                    'colourless'
_exptl_absorpt_correction_type            multi-scan
_exptl_absorpt_process_details
;
CrysAlisPro 1.171.40.55a (Rigaku Oxford Diffraction, 2019)
Empirical absorption correction using spherical harmonics,
 implemented in SCALE3 ABSPACK scaling algorithm.
;
_exptl_absorpt_correction_T_min                   0.85974
_exptl_absorpt_correction_T_max                   1.00000

#=======================================================================

# 7. EXPERIMENTAL DATA

_diffrn_source 'micro-focus sealed X-ray tube'
_diffrn_source_type 'SuperNova (Mo) X-ray Source'
_diffrn_radiation_probe x-ray
_diffrn_radiation_type 'Mo K\a'
_diffrn_radiation_wavelength 0.71073
_diffrn_radiation_monochromator mirror
_diffrn_measurement_device 'four-circle diffractometer'
_diffrn_measurement_device_type 'SuperNova, Single source at offset/far, Pilatus 200K'
_diffrn_detector 'CCD plate'
_diffrn_detector_type 'Pilatus 200K'
_diffrn_detector_area_resol_mean 5.8140
_diffrn_measurement_method '\w scans'

_diffrn_reflns_number                    18695
_diffrn_reflns_theta_min                 2.27
_diffrn_reflns_theta_max                 31.9
_diffrn_reflns_theta_full                31.39
_diffrn_measured_fraction_theta_max      0.95
_diffrn_measured_fraction_theta_full     0.98
_diffrn_reflns_av_R_equivalents          0.0867
_diffrn_reflns_av_unetI/netI             0.0561
_diffrn_reflns_limit_h_min               -14
_diffrn_reflns_limit_h_max               14
_diffrn_reflns_limit_k_min               -13
_diffrn_reflns_limit_k_max               13
_diffrn_reflns_limit_l_min               -12
_diffrn_reflns_limit_l_max               11

#=======================================================================

# 8. REFINEMENT DATA

_reflns_number_total                     2211
_reflns_number_gt                        1432
_reflns_threshold_expression             'I>3\s(I)'

_refine_ls_structure_factor_coef         F
_refine_ls_R_factor_gt                   0.0320
_refine_ls_wR_factor_gt                  0.0322
_refine_ls_R_factor_all                  0.0715
_refine_ls_wR_factor_ref                 0.0367
_refine_ls_goodness_of_fit_ref           1.29
_refine_ls_goodness_of_fit_gt            1.43
_refine_ls_number_reflns                 2211
_refine_ls_number_parameters             124
_refine_ls_number_restraints             0
_refine_ls_number_constraints            0
_refine_ls_weighting_scheme              sigma
_refine_ls_weighting_details             'w=1/(\s^2^(F)+0.0001F^2^)'
_refine_ls_shift/su_max                  0.0474
_refine_ls_shift/su_mean                 0.0110
_refine_diff_density_max                 0.61
_refine_diff_density_min                 -0.67
_refine_ls_extinction_method             'none'

loop_
 _atom_type_symbol
 _atom_type_scat_dispersion_real
 _atom_type_scat_dispersion_imag
 _atom_type_scat_source
 Mg   0.0486  0.0363
 'International Tables Vol C tables 4.2.6.8 and 6.1.1.1'
 Na   0.0362  0.0249
 'International Tables Vol C tables 4.2.6.8 and 6.1.1.1'
 O    0.0106  0.0060
 'International Tables Vol C tables 4.2.6.8 and 6.1.1.1'
 S    0.1246  0.1234
 'International Tables Vol C tables 4.2.6.8 and 6.1.1.1'

#=======================================================================

# 9. ATOMIC COORDINATES AND DISPLACEMENT PARAMETERS

loop_
 _atom_site_label
 _atom_site_type_symbol
 _atom_site_fract_x
 _atom_site_fract_y
 _atom_site_fract_z
 _atom_site_adp_type
 _atom_site_U_iso_or_equiv
 _atom_site_site_symmetry_multiplicity
 _atom_site_occupancy
 _atom_site_calc_flag
 _atom_site_refinement_flags
 _atom_site_disorder_assembly
 _atom_site_disorder_group
  S1 S 0.14002(6) 0.30539(6) 0.22425(8) Uani 0.01023(19) 4 1 d . . .
  S2 S 0.66143(6) 0.35283(6) 0.34685(8) Uani 0.01116(19) 4 1 d . . .
  Mg1 Mg 0 0 0 Uani 0.0097(4) 2 1 d . . .
  Na1 Na 0.31120(11) 0.01426(11) 0.46772(12) Uani 0.0173(4) 4 1 d . . .
  Na2 Na 0.44443(12) 0.15141(12) 0.09037(14) Uani 0.0262(4) 4 1 d . . .
  Na3 Na 0.88822(12) 0.13860(11) 0.31627(14) Uani 0.0231(4) 4 1 d . . .
  O1 O 0.03029(18) 0.18470(18) 0.1553(2) Uani 0.0153(6) 4 1 d . . .
  O2 O 0.13531(19) 0.39708(19) 0.0752(2) Uani 0.0169(6) 4 1 d . . .
  O3 O 0.0954(2) 0.39427(19) 0.3441(2) Uani 0.0197(7) 4 1 d . . .
  O4 O 0.28894(18) 0.24382(19) 0.3187(2) Uani 0.0198(7) 4 1 d . . .
  O5 O 0.66765(19) 0.19352(18) 0.3593(2) Uani 0.0175(6) 4 1 d . . .
  O6 O 0.6464(2) 0.4160(2) 0.5023(2) Uani 0.0208(7) 4 1 d . . .
  O7 O 0.80007(17) 0.40614(19) 0.3324(2) Uani 0.0154(6) 4 1 d . . .
  O8 O 0.53693(18) 0.39792(19) 0.1825(2) Uani 0.0190(6) 4 1 d . . .

loop_
 _atom_site_aniso_label
 _atom_site_aniso_type_symbol
 _atom_site_aniso_U_11
 _atom_site_aniso_U_22
 _atom_site_aniso_U_33
 _atom_site_aniso_U_12
 _atom_site_aniso_U_13
 _atom_site_aniso_U_23
 S1 S 0.0103(3) 0.0099(3) 0.0103(3) -0.0010(2) 0.0039(2) -0.0008(2)
 S2 S 0.0109(3) 0.0099(3) 0.0126(3) 0.0001(2) 0.0046(2) 0.0006(2)
 Mg1 Mg 0.0096(5) 0.0090(6) 0.0101(5) 0.0002(4) 0.0034(4) -0.0002(4)
 Na1 Na 0.0195(5) 0.0154(5) 0.0181(5) -0.0002(4) 0.0088(4) 0.0005(4)
 Na2 Na 0.0266(6) 0.0187(6) 0.0259(6) -0.0064(4) 0.0026(5) -0.0002(5)
 Na3 Na 0.0257(6) 0.0206(6) 0.0305(6) 0.0040(4) 0.0190(5) 0.0039(5)
 O1 O 0.0156(8) 0.0149(9) 0.0167(9) -0.0076(7) 0.0077(7) -0.0072(7)
 O2 O 0.0222(9) 0.0155(9) 0.0159(9) 0.0009(7) 0.0105(7) 0.0041(7)
 O3 O 0.0267(10) 0.0184(10) 0.0189(10) -0.0037(8) 0.0145(8) -0.0073(8)
 O4 O 0.0118(8) 0.0182(10) 0.0251(10) 0.0011(7) 0.0028(7) 0.0031(8)
 O5 O 0.0223(9) 0.0111(9) 0.0195(9) 0.0010(7) 0.0088(7) 0.0027(7)
 O6 O 0.0270(10) 0.0198(10) 0.0219(10) -0.0028(8) 0.0165(8) -0.0052(8)
 O7 O 0.0095(8) 0.0208(9) 0.0144(9) -0.0026(7) 0.0031(7) 0.0005(7)
 O8 O 0.0113(8) 0.0231(10) 0.0174(9) 0.0007(7) 0.0003(7) 0.0061(8)

#=======================================================================

# 11. STRUCTURE-FACTOR LIST

loop_
 _refln_index_h
 _refln_index_k
 _refln_index_l
 _refln_F_squared_calc
 _refln_F_squared_meas
 _refln_F_squared_sigma
 _refln_observed_status
   1   0   0   430.01   446.11     7.56 o
   2   0   0   327.20   310.01     7.56 o
   3   0   0  1557.41  1663.45    30.24 o
   4   0   0  6764.14  6850.39   105.86 o
   5   0   0  5734.77  5905.25    83.17 o
   6   0   0  6495.52  6457.21    90.73 o
   7   0   0  1592.94  1587.84    52.93 o
   8   0   0     0.84    15.12    15.12 <
   9   0   0  4225.07  4332.53   128.54 o
  10   0   0   375.25   438.55    37.81 o
  11   0   0    98.56   136.10    37.81 o
  12   0   0    33.25     0.00    37.81 <
  13   0   0    16.40    37.81    68.05 <
   1   1   0     0.37     0.00     7.56 <
   2   1   0  9882.76 10207.50   136.10 o
   3   1   0   781.29   801.48    15.12 o
   4   1   0  1178.13  1066.12    22.68 o
   5   1   0  1651.85  1739.06    22.68 o
   6   1   0  2191.92  2230.54    37.81 o
   7   1   0   153.46   158.78    15.12 o
   8   1   0  4832.58  4680.34    83.17 o
   9   1   0   253.87   249.52    15.12 o
  10   1   0     1.73    30.24    22.68 <
  11   1   0   126.05   120.98    22.68 o
  12   1   0   289.05   294.88    30.24 o
  13   1   0   616.11   635.14    68.05 o
   0   2   0  1644.70  1671.01    37.81 o
   1   2   0    90.26    98.29     7.56 o
   2   2   0   100.78    98.29     7.56 o
   3   2   0   373.05   287.32     7.56 o
   4   2   0   974.96   937.58    15.12 o
   5   2   0   345.03   362.93    15.12 o
   6   2   0    16.42     7.56     7.56 <
   7   2   0   292.39   264.64    15.12 o
   8   2   0    69.24    98.29    15.12 o
   9   2   0    58.31    45.37    15.12 o
  10   2   0   829.08   824.16    37.81 o
  11   2   0   249.04   241.96    22.68 o
  12   2   0    47.66    68.05    30.24 <
  13   2   0    82.61     0.00    68.05 <
   1   3   0  3958.34  3969.60    60.49 o
   2   3   0   375.66   453.67     7.56 o
   3   3   0   103.14   128.54     7.56 o
   4   3   0    71.22    90.73     7.56 o
   5   3   0   184.21   158.78     7.56 o
   6   3   0     4.92    15.12     7.56 <
   7   3   0   257.21   226.83    15.12 o
   8   3   0    13.85    15.12    15.12 <
   9   3   0   266.99   264.64    15.12 o
  10   3   0     0.35    37.81    22.68 <
  11   3   0    37.68    68.05    22.68 <
  12   3   0    13.45    75.61    30.24 <
   0   4   0  7914.20  8203.83   151.22 o
   1   4   0   200.66   181.47    15.12 o
   2   4   0  1183.86  1240.03    22.68 o
   3   4   0  4040.19  4181.31    52.93 o
   4   4   0  4241.68  4309.85    60.49 o
   5   4   0   200.68   219.27    15.12 o
   6   4   0   149.35   151.22    15.12 o
   7   4   0  1480.44  1345.88    37.81 o
   8   4   0     3.18    15.12    15.12 <
   9   4   0  1175.52  1081.24    30.24 o
  10   4   0   688.87   733.43    37.81 o
  11   4   0    54.53    83.17    30.24 <
  12   4   0     0.88    15.12    37.81 <
   1   5   0  2289.43  2207.85    45.37 o
   2   5   0   315.93   347.81    15.12 o
   3   5   0   490.81   506.60    15.12 o
   4   5   0  4407.00  4324.97    60.49 o
   5   5   0  1974.89  1935.65    37.81 o
   6   5   0   125.76    98.29    15.12 o
   7   5   0    23.28    30.24    15.12 <
   8   5   0   410.88   461.23    30.24 o
   9   5   0    60.06    75.61    22.68 o
  10   5   0    73.27    98.29    30.24 o
  11   5   0    24.81     0.00    30.24 <
   0   6   0  3065.08  2979.09    90.73 o
   1   6   0    13.06     0.00    15.12 <
   2   6   0   390.11   393.18    15.12 o
   3   6   0  1933.03  1837.36    37.81 o
   4   6   0   112.95   120.98    15.12 o
   5   6   0    51.23    52.93    15.12 o
   6   6   0  1077.55  1043.44    30.24 o
   7   6   0   421.03   430.98    22.68 o
   8   6   0     0.75     7.56    15.12 <
   9   6   0   856.00   816.60    45.37 o
  10   6   0   186.52   226.83    37.81 o
  11   6   0   236.26   204.15    37.81 o
   1   7   0   177.97   211.71    15.12 o
   2   7   0    95.80   105.86    15.12 o
   3   7   0   200.18   189.03    15.12 o
   4   7   0   769.84   763.67    22.68 o
   5   7   0    13.95   -15.12    15.12 <
   6   7   0    15.42    52.93    15.12 o
   7   7   0   269.73   272.20    22.68 o
   8   7   0   106.11   120.98    22.68 o
   9   7   0   256.08   294.88    30.24 o
  10   7   0    84.44    45.37    30.24 <
   0   8   0   519.84   521.72    37.81 o
   1   8   0   132.47   143.66    15.12 o
   2   8   0     0.01    15.12    15.12 <
   3   8   0   562.72   559.52    30.24 o
   4   8   0   267.24   287.32    22.68 o
   5   8   0   318.55   302.45    22.68 o
   6   8   0     7.78    15.12    22.68 <
   7   8   0    10.23    37.81    22.68 <
   8   8   0   114.93   151.22    22.68 o
   9   8   0   230.50   257.08    30.24 o
  10   8   0   456.21   378.06    45.37 o
   1   9   0   169.17   166.35    22.68 o
   2   9   0  2274.57  2260.78    60.49 o
   3   9   0   796.46   756.11    30.24 o
   4   9   0    56.78    37.81    22.68 <
   5   9   0  1356.16  1361.00    45.37 o
   6   9   0    56.43   113.42    22.68 o
   7   9   0   164.96   166.35    30.24 o
   8   9   0    34.92    52.93    30.24 <
   9   9   0   766.60   710.75    45.37 o
   0  10   0   594.51   551.96    37.81 o
   1  10   0  1417.38  1451.74    45.37 o
   2  10   0    22.22    68.05    22.68 <
   3  10   0   480.07   529.28    30.24 o
   4  10   0     9.48     7.56    22.68 <
   5  10   0    45.91    37.81    22.68 <
   6  10   0   232.64   219.27    30.24 o
   7  10   0   490.75   430.98    45.37 o
   8  10   0   301.37   355.37    37.81 o
   1  11   0   627.47   612.45    30.24 o
   2  11   0   216.76   189.03    30.24 o
   3  11   0    77.06    83.17    22.68 o
   4  11   0   254.96   249.52    30.24 o
   5  11   0  1165.85  1119.05    45.37 o
   6  11   0    32.05    60.49    30.24 <
   7  11   0     1.52   -15.12    45.37 <
   0  12   0   107.83    90.73    37.81 <
   1  12   0    65.22    83.17    30.24 <
   2  12   0     2.20   -30.24    30.24 <
   3  12   0   390.41   362.93    30.24 o
   4  12   0   221.98   287.32    30.24 o
   5  12   0    57.45   113.42    37.81 <
   6  12   0     5.92   -15.12    60.49 <
   1  13   0   223.84   204.15    52.93 o
   2  13   0     9.49   -15.12    37.81 <
   3  13   0    11.88    22.68    45.37 <
   4  13   0   507.07   506.60    60.49 o
 -13   1   1    12.44    15.12    30.24 <
 -12   1   1   375.10   408.30    37.81 o
 -11   1   1   315.95   332.69    30.24 o
 -10   1   1    72.05    68.05    22.68 <
  -9   1   1   122.29   143.66    15.12 o
  -8   1   1    45.18    30.24    15.12 <
  -7   1   1   936.30   907.34    22.68 o
  -6   1   1   994.70  1073.68    22.68 o
  -5   1   1  7699.69  8007.24   120.98 o
  -4   1   1    16.98    30.24     7.56 o
  -3   1   1     1.36     0.00     7.56 <
  -2   1   1  2220.35  2238.10    30.24 o
  -1   1   1    86.21    90.73     7.56 o
   0   1   1   797.19   831.72     7.56 o
   1   1   1    36.71    30.24     7.56 o
   2   1   1 14665.30 14585.40   143.66 o
   3   1   1  2717.47  2880.79    30.24 o
   4   1   1   921.21   952.70    15.12 o
   5   1   1   565.23   559.52    15.12 o
   6   1   1   265.68   264.64    15.12 o
   7   1   1  3308.63  3311.78    45.37 o
   8   1   1   598.89   635.14    22.68 o
   9   1   1   357.13   408.30    22.68 o
  10   1   1     5.03     7.56    22.68 <
  11   1   1   433.11   491.47    37.81 o
  12   1   1    12.60    15.12    37.81 <
 -13   2   1    13.57   -22.68    37.81 <
 -12   2   1    81.89   120.98    30.24 o
 -11   2   1     9.76   -22.68    30.24 <
 -10   2   1   666.85   688.06    30.24 o
  -9   2   1     0.36    15.12    15.12 <
  -8   2   1    12.93    22.68    15.12 <
  -7   2   1   380.78   408.30    15.12 o
  -6   2   1   177.29   196.59    15.12 o
  -5   2   1  4276.05  4347.65    68.05 o
  -4   2   1  2641.84  2532.98    45.37 o
  -3   2   1    68.88    22.68     7.56 o
  -2   2   1   464.34   483.91    15.12 o
  -1   2   1  2341.56  2434.69    30.24 o
   0   2   1  4671.54  4703.03    52.93 o
   1   2   1  1038.48  1051.00    22.68 o
   2   2   1  2362.24  2245.66    30.24 o
   3   2   1  4202.10  4634.98    60.49 o
   4   2   1    23.16    30.24     7.56 o
   5   2   1  4230.18  4241.80    60.49 o
   6   2   1  3166.12  3183.24    45.37 o
   7   2   1    31.14    30.24     7.56 o
   8   2   1     0.87    22.68    15.12 <
   9   2   1   217.80   189.03    22.68 o
  10   2   1   115.78   113.42    22.68 o
  11   2   1   258.23   264.64    30.24 o
  12   2   1     0.21    -7.56    37.81 <
 -13   3   1    39.14    60.49    45.37 <
 -12   3   1   411.72   400.74    37.81 o
 -11   3   1   306.23   347.81    30.24 o
 -10   3   1   275.41   325.13    22.68 o
  -9   3   1     1.60    15.12    15.12 <
  -8   3   1  3705.07  3765.45    60.49 o
  -7   3   1  1026.54  1051.00    30.24 o
  -6   3   1  2237.75  2336.39    45.37 o
  -5   3   1   727.44   809.04    22.68 o
  -4   3   1     2.67     7.56     7.56 <
  -3   3   1   215.85   226.83     7.56 o
  -2   3   1 11294.60 10699.00   128.54 o
  -1   3   1  7383.22  7099.91    90.73 o
   0   3   1  1805.50  1723.94    22.68 o
   1   3   1   987.76   846.85    15.12 o
   2   3   1  4807.11  4657.66    52.93 o
   3   3   1  1891.27  1965.90    30.24 o
   4   3   1     0.25     0.00     7.56 <
   5   3   1  3218.27  3228.61    45.37 o
   6   3   1  1228.36  1232.47    22.68 o
   7   3   1  2179.67  2238.10    37.81 o
   8   3   1   275.44   249.52    15.12 o
   9   3   1   196.15   234.40    22.68 o
  10   3   1    32.38    15.12    22.68 <
  11   3   1     8.34     7.56    22.68 <
  12   3   1   284.46   226.83    52.93 o
 -13   4   1     8.25    30.24    75.61 <
 -12   4   1    97.92   128.54    30.24 o
 -11   4   1   237.50   294.88    30.24 o
 -10   4   1   234.80   264.64    22.68 o
  -9   4   1    52.11    68.05    15.12 o
  -8   4   1   473.53   499.04    22.68 o
  -7   4   1   930.94   952.70    30.24 o
  -6   4   1   649.32   650.26    22.68 o
  -5   4   1    81.39    83.17     7.56 o
  -4   4   1  1199.78  1171.98    22.68 o
  -3   4   1     0.04    15.12     7.56 <
  -2   4   1  2475.35  2525.42    37.81 o
  -1   4   1  1776.07  1837.36    30.24 o
   0   4   1   727.95   922.46    15.12 o
   1   4   1   842.03   945.14    22.68 o
   2   4   1   123.33   105.86     7.56 o
   3   4   1   559.28   604.89    15.12 o
   4   4   1  1514.52  1565.16    30.24 o
   5   4   1   174.63   204.15    15.12 o
   6   4   1   400.38   415.86    15.12 o
   7   4   1    44.46    60.49    15.12 o
   8   4   1   342.66   393.18    22.68 o
   9   4   1     1.78    -7.56    22.68 <
  10   4   1   602.14   665.38    45.37 o
  11   4   1   523.25   567.09    37.81 o
  12   4   1     0.29    15.12    68.05 <
 -12   5   1   239.81   196.59    30.24 o
 -11   5   1   219.36   257.08    30.24 o
 -10   5   1    19.58    30.24    22.68 <
  -9   5   1   353.70   355.37    22.68 o
  -8   5   1   658.35   620.01    30.24 o
  -7   5   1    35.46    22.68    15.12 <
  -6   5   1    36.79    45.37     7.56 o
  -5   5   1  3303.04  3326.90    45.37 o
  -4   5   1  4154.48  4196.43    60.49 o
  -3   5   1   377.40   355.37    15.12 o
  -2   5   1  3391.04  3591.54    60.49 o
  -1   5   1   107.97   105.86     7.56 o
   0   5   1   583.68   604.89    15.12 o
   1   5   1  3986.90  4007.40    68.05 o
   2   5   1  2705.57  2646.40    37.81 o
   3   5   1   719.31   763.67    15.12 o
   4   5   1   109.07   128.54     7.56 o
   5   5   1     1.10     7.56     7.56 <
   6   5   1   392.16   378.06    15.12 o
   7   5   1  1155.62  1141.73    30.24 o
   8   5   1   371.19   355.37    30.24 o
   9   5   1   299.49   325.13    30.24 o
  10   5   1    15.10    45.37    30.24 <
  11   5   1     0.01    -7.56    37.81 <
 -12   6   1    71.28    15.12    75.61 <
 -11   6   1   416.89   370.50    30.24 o
 -10   6   1     2.34    22.68    22.68 <
  -9   6   1    11.36     0.00    22.68 <
  -8   6   1   473.98   438.55    22.68 o
  -7   6   1  1646.92  1618.08    45.37 o
  -6   6   1    80.70    90.73    15.12 o
  -5   6   1   511.45   483.91    22.68 o
  -4   6   1   221.65   234.40    15.12 o
  -3   6   1  4311.93  4188.87    68.05 o
  -2   6   1     0.53   -15.12    15.12 <
  -1   6   1   815.88   831.72    22.68 o
   0   6   1    88.76   120.98    15.12 o
   1   6   1   885.58   846.85    22.68 o
   2   6   1   197.27   196.59    15.12 o
   3   6   1  1694.32  1663.45    30.24 o
   4   6   1  1053.80   998.07    22.68 o
   5   6   1   169.23   181.47    15.12 o
   6   6   1  1177.20  1171.98    30.24 o
   7   6   1   571.77   544.40    22.68 o
   8   6   1   581.65   597.33    30.24 o
   9   6   1   219.14   219.27    37.81 o
  10   6   1   117.48   113.42    30.24 o
  11   6   1    14.19  -120.98   113.42 <
 -11   7   1   417.14   385.62    37.81 o
 -10   7   1     2.65    45.37    22.68 <
  -9   7   1   982.67  1013.19    60.49 o
  -8   7   1     6.22     0.00    22.68 <
  -7   7   1  1037.94  1035.88    37.81 o
  -6   7   1    20.10    22.68    15.12 <
  -5   7   1   310.16   257.08    22.68 o
  -4   7   1   256.14   257.08    15.12 o
  -3   7   1   120.23   120.98    15.12 o
  -2   7   1    38.32    30.24    15.12 <
  -1   7   1   387.02   393.18    15.12 o
   0   7   1   303.19   302.45    15.12 o
   1   7   1  1232.07  1171.98    37.81 o
   2   7   1  2469.72  2449.81    60.49 o
   3   7   1    12.47    22.68    15.12 <
   4   7   1     1.74     0.00    15.12 <
   5   7   1  1722.30  1776.87    37.81 o
   6   7   1   415.67   408.30    22.68 o
   7   7   1   168.67   196.59    22.68 o
   8   7   1    51.65    60.49    22.68 <
   9   7   1     0.01   -22.68    30.24 <
  10   7   1   605.90   559.52    45.37 o
 -10   8   1    71.17    60.49    30.24 <
  -9   8   1    70.74    83.17    22.68 o
  -8   8   1    28.79    83.17    22.68 o
  -7   8   1   748.38   756.11    37.81 o
  -6   8   1   254.27   226.83    22.68 o
  -5   8   1   144.98   151.22    22.68 o
  -4   8   1   681.85   725.87    30.24 o
  -3   8   1  3915.03  3878.86    75.61 o
  -2   8   1     0.23     0.00    15.12 <
  -1   8   1   469.94   453.67    22.68 o
   0   8   1   733.61   740.99    22.68 o
   1   8   1   316.37   325.13    22.68 o
   2   8   1  1210.55  1126.61    37.81 o
   3   8   1  1013.99   975.39    37.81 o
   4   8   1   920.00   869.53    30.24 o
   5   8   1    79.01    83.17    22.68 o
   6   8   1   331.86   325.13    30.24 o
   7   8   1    32.34    45.37    22.68 <
   8   8   1   123.05   120.98    30.24 o
   9   8   1     2.79    68.05    30.24 <
  -9   9   1    28.75     7.56    30.24 <
  -8   9   1   204.89   204.15    30.24 o
  -7   9   1     5.09     0.00    22.68 <
  -6   9   1    22.77    68.05    22.68 <
  -5   9   1   520.17   536.84    30.24 o
  -4   9   1     1.02    37.81    22.68 <
  -3   9   1   182.76   166.35    22.68 o
  -2   9   1    78.99    98.29    15.12 o
  -1   9   1   203.41   204.15    22.68 o
   0   9   1   313.14   287.32    22.68 o
   1   9   1   830.71   786.36    30.24 o
   2   9   1   119.78   105.86    22.68 o
   3   9   1   154.71   143.66    22.68 o
   4   9   1   367.68   370.50    30.24 o
   5   9   1    42.66    68.05    22.68 <
   6   9   1     0.40    30.24    30.24 <
   7   9   1     8.14    22.68    30.24 <
   8   9   1    72.29    37.81    30.24 <
   9   9   1     6.36    22.68    52.93 <
  -9  10   1    31.45   -45.37    68.05 <
  -8  10   1   127.21    60.49    30.24 <
  -7  10   1   341.84   378.06    30.24 o
  -6  10   1    22.50    22.68    22.68 <
  -5  10   1    23.31    60.49    22.68 <
  -4  10   1     5.73    -7.56    22.68 <
  -3  10   1   392.83   408.30    30.24 o
  -2  10   1   251.51   272.20    22.68 o
  -1  10   1   140.35   173.91    22.68 o
   0  10   1    35.55    22.68    15.12 <
   1  10   1     0.46    15.12    22.68 <
   2  10   1     2.48    15.12    22.68 <
   3  10   1    80.47    75.61    22.68 o
   4  10   1   265.62   302.45    22.68 o
   5  10   1    56.81    52.93    30.24 <
   6  10   1     1.62     7.56    30.24 <
   7  10   1     0.13   -22.68    30.24 <
   8  10   1     0.96    60.49    60.49 <
  -7  11   1     9.34     7.56    30.24 <
  -6  11   1    21.89    30.24    30.24 <
  -5  11   1  1432.48  1376.13    52.93 o
  -4  11   1    10.10     0.00    30.24 <
  -3  11   1     1.81     7.56    22.68 <
  -2  11   1   387.63   453.67    37.81 o
  -1  11   1     7.28    22.68    22.68 <
   0  11   1    22.45    45.37    22.68 <
   1  11   1  1191.03  1232.47    45.37 o
   2  11   1    10.20     7.56    22.68 <
   3  11   1    22.40     7.56    22.68 <
   4  11   1   307.90   294.88    30.24 o
   5  11   1    70.63    75.61    30.24 <
   6  11   1   239.74   272.20    37.81 o
   7  11   1    12.62    15.12    52.93 <
  -6  12   1     0.63    22.68    30.24 <
  -5  12   1    94.22    83.17    30.24 <
  -4  12   1     6.96     0.00    30.24 <
  -3  12   1  1858.32  1829.80    68.05 o
  -2  12   1    16.07    15.12    30.24 <
  -1  12   1   251.88   249.52    37.81 o
   0  12   1   144.13   234.40    37.81 o
   1  12   1   348.10   347.81    37.81 o
   2  12   1   279.73   272.20    37.81 o
   3  12   1  1537.99  1602.96    52.93 o
   4  12   1   422.86   438.55    37.81 o
   5  12   1     7.67    -7.56    52.93 <
  -4  13   1     4.41    30.24    68.05 <
  -3  13   1   211.63   189.03    45.37 o
  -2  13   1     5.00   -60.49    45.37 <
  -1  13   1   401.86   166.35    75.61 <
   0  13   1   390.74   476.35    45.37 o
   1  13   1  1082.06  1141.73    60.49 o
   2  13   1     2.38   -52.93    45.37 <
   3  13   1     0.26    37.81    60.49 <
 -13   0   2   118.77   226.83    45.37 o
 -12   0   2   787.75   914.90    52.93 o
 -11   0   2    29.49     0.00    30.24 <
 -10   0   2  4064.09  3924.23   105.86 o
  -9   0   2  1050.35  1035.88    52.93 o
  -8   0   2  1626.78  1739.06    60.49 o
  -7   0   2   687.53   718.31    30.24 o
  -6   0   2   613.32   672.94    22.68 o
  -5   0   2   519.48   559.52    22.68 o
  -4   0   2   973.51   854.41    22.68 o
  -3   0   2 20055.60 20347.00   287.32 o
  -2   0   2   292.85   317.57     7.56 o
  -1   0   2  2051.74  2139.80    30.24 o
   0   0   2  3015.45  3024.46    45.37 o
   1   0   2 18429.80 18797.00   249.52 o
   2   0   2    36.10    15.12     7.56 <
   3   0   2   573.03   589.77    15.12 o
   4   0   2  1812.85  1723.94    30.24 o
   5   0   2  4519.66  4657.66    75.61 o
   6   0   2    18.43     0.00    15.12 <
   7   0   2   752.89   831.72    37.81 o
   8   0   2    26.14     7.56    22.68 <
   9   0   2   268.77   272.20    30.24 o
  10   0   2   287.13   272.20    37.81 o
  11   0   2   909.82   937.58    60.49 o
 -13   1   2     0.91   -30.24    30.24 <
 -12   1   2  1150.20  1164.42    45.37 o
 -11   1   2    36.68    22.68    22.68 <
 -10   1   2   280.47   257.08    22.68 o
  -9   1   2     1.82    15.12    15.12 <
  -8   1   2  2220.81  2306.15    52.93 o
  -7   1   2  1195.74  1202.22    30.24 o
  -6   1   2   512.89   499.04    15.12 o
  -5   1   2   679.92   718.31    22.68 o
  -4   1   2  2992.05  3251.29    45.37 o
  -3   1   2  6218.53  6275.74    75.61 o
  -2   1   2 15567.80 15825.50   151.22 o
  -1   1   2   668.06   665.38     7.56 o
   0   1   2  1691.78  1754.18    22.68 o
   1   1   2    40.21    45.37     7.56 o
   2   1   2  2394.20  2797.62    30.24 o
   3   1   2  2478.65  2502.74    30.24 o
   4   1   2   465.32   446.11     7.56 o
   5   1   2  2689.46  2752.25    37.81 o
   6   1   2    85.30    83.17     7.56 o
   7   1   2  1693.24  1693.69    37.81 o
   8   1   2   520.74   521.72    22.68 o
   9   1   2   898.19   892.21    30.24 o
  10   1   2   175.15   189.03    22.68 o
  11   1   2    17.80     7.56    30.24 <
 -13   2   2     7.28    -7.56    30.24 <
 -12   2   2     0.16    22.68    22.68 <
 -11   2   2    24.68    60.49    22.68 <
 -10   2   2   349.01   332.69    22.68 o
  -9   2   2     1.24    -7.56    15.12 <
  -8   2   2   740.34   748.55    22.68 o
  -7   2   2   389.55   362.93    15.12 o
  -6   2   2  3276.02  3228.61    52.93 o
  -5   2   2   235.08   211.71    15.12 o
  -4   2   2  1963.92  2011.26    30.24 o
  -3   2   2   103.54   120.98     7.56 o
  -2   2   2    94.60    98.29     7.56 o
  -1   2   2     2.01     0.00     7.56 <
   0   2   2 12945.10 12808.60   113.42 o
   1   2   2  3278.95  3175.68    37.81 o
   2   2   2  1682.72  1761.74    22.68 o
   3   2   2  5158.67  5391.09    52.93 o
   4   2   2     8.00     7.56     7.56 <
   5   2   2  1021.11  1043.44    22.68 o
   6   2   2  1064.15  1066.12    22.68 o
   7   2   2  2570.42  2495.18    45.37 o
   8   2   2    16.63    22.68    15.12 <
   9   2   2   265.47   264.64    22.68 o
  10   2   2   192.62   226.83    22.68 o
  11   2   2   380.81   423.42    30.24 o
 -13   3   2   412.22   461.23    45.37 o
 -12   3   2     4.67     0.00    22.68 <
 -11   3   2    53.49    52.93    15.12 o
 -10   3   2   402.23   430.98    22.68 o
  -9   3   2   422.53   393.18    22.68 o
  -8   3   2   221.61   234.40    15.12 o
  -7   3   2   184.81   189.03    15.12 o
  -6   3   2  1999.68  1996.14    37.81 o
  -5   3   2    60.70    83.17     7.56 o
  -4   3   2  1766.36  1814.67    22.68 o
  -3   3   2    24.91     7.56     7.56 <
  -2   3   2   978.46  1043.44    15.12 o
  -1   3   2  9812.10 10207.50   105.86 o
   0   3   2   160.36   143.66     7.56 o
   1   3   2     2.31     7.56     7.56 <
   2   3   2  1565.01  1565.16    22.68 o
   3   3   2     6.40    15.12     7.56 <
   4   3   2    21.35    30.24     7.56 o
   5   3   2   157.73   143.66     7.56 o
   6   3   2  1236.69  1202.22    30.24 o
   7   3   2   731.15   725.87    22.68 o
   8   3   2    52.54    37.81    15.12 <
   9   3   2     2.15    30.24    22.68 <
  10   3   2     1.20    30.24    22.68 <
  11   3   2    84.37    52.93    22.68 <
 -13   4   2    29.75    22.68    37.81 <
 -12   4   2     0.11    45.37    22.68 <
 -11   4   2    97.17    90.73    22.68 o
 -10   4   2     0.12    22.68    15.12 <
  -9   4   2   813.30   801.48    30.24 o
  -8   4   2    65.63    83.17    15.12 o
  -7   4   2   571.12   559.52    22.68 o
  -6   4   2  1449.24  1451.74    30.24 o
  -5   4   2   201.85   189.03     7.56 o
  -4   4   2    61.49    45.37     7.56 o
  -3   4   2   637.72   672.94    15.12 o
  -2   4   2  1024.64  1005.63    22.68 o
  -1   4   2  2758.43  2752.25    37.81 o
   0   4   2  2047.20  1981.02    30.24 o
   1   4   2  7210.80  7281.38    83.17 o
   2   4   2   168.05   151.22     7.56 o
   3   4   2   791.95   710.75    15.12 o
   4   4   2   534.73   499.04    15.12 o
   5   4   2   763.04   756.11    22.68 o
   6   4   2    22.94     7.56    15.12 <
   7   4   2   154.44   166.35    15.12 o
   8   4   2   160.15   158.78    22.68 o
   9   4   2   281.24   279.76    30.24 o
  10   4   2   760.12   771.24    45.37 o
  11   4   2     3.88    15.12    37.81 <
 -13   5   2   160.19   128.54    52.93 <
 -12   5   2  1050.62  1051.00    52.93 o
 -11   5   2    52.20    45.37    22.68 <
 -10   5   2    28.84    37.81    22.68 <
  -9   5   2   698.42   718.31    30.24 o
  -8   5   2     6.47     0.00    15.12 <
  -7   5   2  1281.65  1255.15    30.24 o
  -6   5   2   179.90   196.59    15.12 o
  -5   5   2   616.89   582.21    15.12 o
  -4   5   2  1536.84  1519.79    30.24 o
  -3   5   2  1798.82  1769.31    30.24 o
  -2   5   2  1110.57  1066.12    22.68 o
  -1   5   2  1369.19  1504.67    30.24 o
   0   5   2    22.70    22.68     7.56 o
   1   5   2    83.71    83.17     7.56 o
   2   5   2    29.95    30.24     7.56 o
   3   5   2    71.10    68.05     7.56 o
   4   5   2  1699.83  1640.77    30.24 o
   5   5   2   130.96   151.22    15.12 o
   6   5   2   771.00   778.80    22.68 o
   7   5   2   663.98   688.06    30.24 o
   8   5   2   414.68   415.86    30.24 o
   9   5   2   273.23   294.88    30.24 o
  10   5   2    36.08    52.93    30.24 <
  11   5   2     0.50   -22.68    45.37 <
 -12   6   2   105.61   128.54    37.81 o
 -11   6   2     5.33    30.24    22.68 <
 -10   6   2  1379.20  1391.25    45.37 o
  -9   6   2   210.93   226.83    22.68 o
  -8   6   2  1479.86  1429.05    45.37 o
  -7   6   2   865.73   877.09    30.24 o
  -6   6   2   448.76   430.98    22.68 o
  -5   6   2    84.01    83.17    15.12 o
  -4   6   2  5711.47  5565.00    90.73 o
  -3   6   2  2773.36  2737.13    52.93 o
  -2   6   2   383.27   393.18    15.12 o
  -1   6   2   398.26   408.30    15.12 o
   0   6   2    62.72    68.05     7.56 o
   1   6   2  1901.97  1844.92    30.24 o
   2   6   2  1057.30  1051.00    22.68 o
   3   6   2   279.18   279.76    15.12 o
   4   6   2   593.49   620.01    22.68 o
   5   6   2    12.98    22.68    15.12 <
   6   6   2    95.70   113.42    15.12 o
   7   6   2    17.92    45.37    15.12 o
   8   6   2    13.95    37.81    22.68 <
   9   6   2    71.09    90.73    30.24 o
  10   6   2   174.55   241.96    45.37 o
 -12   7   2   311.14   264.64    60.49 o
 -11   7   2    22.65   -22.68    22.68 <
 -10   7   2   298.63   340.25    30.24 o
  -9   7   2   301.61   310.01    30.24 o
  -8   7   2   137.33   166.35    22.68 o
  -7   7   2    14.06     7.56    15.12 <
  -6   7   2   693.68   650.26    22.68 o
  -5   7   2     3.16   -15.12    15.12 <
  -4   7   2   604.99   620.01    22.68 o
  -3   7   2    65.15    15.12    22.68 <
  -2   7   2  2706.36  2548.10    45.37 o
  -1   7   2   857.55   861.97    22.68 o
   0   7   2   188.53   181.47    15.12 o
   1   7   2   515.37   499.04    22.68 o
   2   7   2  1264.60  1217.34    30.24 o
   3   7   2   658.55   642.70    22.68 o
   4   7   2   987.73   937.58    30.24 o
   5   7   2   299.36   310.01    22.68 o
   6   7   2    15.54    22.68    15.12 <
   7   7   2   113.39    83.17    22.68 o
   8   7   2    77.31    68.05    22.68 <
   9   7   2   699.43   733.43    45.37 o
 -11   8   2   516.52   559.52    60.49 o
 -10   8   2    49.11    75.61    22.68 o
  -9   8   2     6.67    15.12    30.24 <
  -8   8   2    18.26    15.12    22.68 <
  -7   8   2   460.66   468.79    30.24 o
  -6   8   2   723.81   725.87    30.24 o
  -5   8   2     2.35    15.12    22.68 <
  -4   8   2   145.70   128.54    22.68 o
  -3   8   2     0.07     0.00    15.12 <
  -2   8   2    14.13    30.24    15.12 <
  -1   8   2   157.36   173.91    15.12 o
   0   8   2   821.23   793.92    22.68 o
   1   8   2  1047.30   914.90    30.24 o
   2   8   2    37.82    68.05    15.12 o
   3   8   2    61.36    83.17    15.12 o
   4   8   2    24.65    30.24    22.68 <
   5   8   2    82.96    98.29    22.68 o
   6   8   2   262.71   257.08    22.68 o
   7   8   2   921.51   899.78    37.81 o
   8   8   2   527.93   589.77    37.81 o
   9   8   2    16.85    -7.56    45.37 <
 -10   9   2    76.11    60.49    37.81 <
  -9   9   2   642.14   635.14    37.81 o
  -8   9   2   140.09   166.35    30.24 o
  -7   9   2    69.39    90.73    22.68 o
  -6   9   2     0.00    -7.56    22.68 <
  -5   9   2  2566.15  2419.56    75.61 o
  -4   9   2    96.16    90.73    22.68 o
  -3   9   2  1597.37  1618.08    45.37 o
  -2   9   2     9.24     7.56    15.12 <
  -1   9   2  2095.23  2109.56    45.37 o
   0   9   2  1033.97  1035.88    30.24 o
   1   9   2   447.24   536.84    30.24 o
   2   9   2   361.88   355.37    30.24 o
   3   9   2    25.42     7.56    22.68 <
   4   9   2   571.22   559.52    30.24 o
   5   9   2   115.30   113.42    22.68 o
   6   9   2  1042.73  1028.31    45.37 o
   7   9   2    13.97    37.81    22.68 <
   8   9   2    45.28   105.86    37.81 <
  -9  10   2   113.38    60.49    45.37 <
  -8  10   2   644.12   672.94    37.81 o
  -7  10   2   230.14   173.91    30.24 o
  -6  10   2   144.04   120.98    30.24 o
  -5  10   2    20.25    15.12    30.24 <
  -4  10   2     0.10     0.00    22.68 <
  -3  10   2   516.03   521.72    30.24 o
  -2  10   2   379.64   446.11    30.24 o
  -1  10   2   124.03   166.35    22.68 o
   0  10   2     2.03     7.56    22.68 <
   1  10   2    12.62    45.37    22.68 <
   2  10   2   779.98   839.29    37.81 o
   3  10   2  2761.41  2714.45    75.61 o
   4  10   2   340.08   415.86    37.81 o
   5  10   2     0.56   -15.12    22.68 <
   6  10   2     3.08   -30.24    30.24 <
   7  10   2     2.61     7.56    60.49 <
  -8  11   2   116.18   128.54    45.37 <
  -7  11   2    16.97     7.56    30.24 <
  -6  11   2    92.05    75.61    30.24 <
  -5  11   2   195.25   173.91    30.24 o
  -4  11   2   286.75   279.76    30.24 o
  -3  11   2   287.67   279.76    30.24 o
  -2  11   2    75.12   105.86    30.24 o
  -1  11   2    34.90    52.93    30.24 <
   0  11   2    97.42    52.93    30.24 <
   1  11   2     0.78    37.81    30.24 <
   2  11   2   447.85   446.11    30.24 o
   3  11   2    42.79    52.93    30.24 <
   4  11   2     8.67     0.00    37.81 <
   5  11   2    29.29    83.17    45.37 <
  -6  12   2   355.70   294.88    45.37 o
  -5  12   2    30.78   -15.12    30.24 <
  -4  12   2   232.40   189.03    37.81 o
  -3  12   2    10.87    45.37    30.24 <
  -2  12   2     5.90    -7.56    30.24 <
  -1  12   2    15.89    15.12    30.24 <
   0  12   2   324.80   287.32    37.81 o
   1  12   2   128.78   120.98    30.24 o
   2  12   2    13.99    15.12    37.81 <
   3  12   2     1.16    45.37    30.24 <
   4  12   2     5.18    30.24    52.93 <
  -3  13   2    67.06   136.10    68.05 <
  -2  13   2     5.36    60.49    52.93 <
  -1  13   2     4.82   -37.81    37.81 <
   0  13   2    46.36    15.12    45.37 <
   1  13   2     1.07    60.49    45.37 <
 -14   1   3    70.81   136.10    45.37 <
 -13   1   3    71.79    60.49    22.68 <
 -12   1   3    56.82    68.05    22.68 <
 -11   1   3   158.25   166.35    22.68 o
 -10   1   3    43.75    45.37    15.12 o
  -9   1   3     7.62     7.56    15.12 <
  -8   1   3  2062.90  1965.90    37.81 o
  -7   1   3  1484.12  1512.23    37.81 o
  -6   1   3   431.22   400.74    15.12 o
  -5   1   3   275.89   264.64     7.56 o
  -4   1   3    62.85    60.49     7.56 o
  -3   1   3   253.46   211.71     7.56 o
  -2   1   3   884.30   877.09    15.12 o
  -1   1   3   592.93   423.42     7.56 o
   0   1   3   196.01   196.59     7.56 o
   1   1   3   325.23   370.50     7.56 o
   2   1   3  4167.69  4256.92    45.37 o
   3   1   3   573.47   551.96    15.12 o
   4   1   3     0.84     0.00     7.56 <
   5   1   3   162.71   166.35     7.56 o
   6   1   3    59.53    83.17    15.12 o
   7   1   3    83.02    68.05    15.12 o
   8   1   3   727.75   733.43    30.24 o
   9   1   3     0.78     0.00    22.68 <
  10   1   3    84.18    68.05    30.24 <
  11   1   3   146.55    98.29    45.37 <
 -13   2   3   200.21   204.15    30.24 o
 -12   2   3     1.33    52.93    22.68 <
 -11   2   3   477.98   551.96    30.24 o
 -10   2   3   520.45   559.52    22.68 o
  -9   2   3    28.82    30.24    15.12 <
  -8   2   3   370.10   393.18    15.12 o
  -7   2   3     3.70     7.56    15.12 <
  -6   2   3  1030.06  1096.36    22.68 o
  -5   2   3  2130.31  2124.68    30.24 o
  -4   2   3  1767.72  1965.90    22.68 o
  -3   2   3  3168.09  3712.52    37.81 o
  -2   2   3  2358.32  2291.02    22.68 o
  -1   2   3   889.40   877.09    15.12 o
   0   2   3   699.21   635.14    15.12 o
   1   2   3  1227.33  1383.69    22.68 o
   2   2   3     2.11     0.00     7.56 <
   3   2   3  3921.95  3886.42    45.37 o
   4   2   3     0.29     7.56     7.56 <
   5   2   3   571.14   574.65    22.68 o
   6   2   3   384.83   362.93    15.12 o
   7   2   3   992.17   967.83    22.68 o
   8   2   3    55.08    37.81    15.12 <
   9   2   3     1.46    22.68    22.68 <
  10   2   3     2.05    30.24    22.68 <
  11   2   3   294.08   173.91   105.86 <
 -13   3   3     1.40    37.81    30.24 <
 -12   3   3   465.02   529.28    30.24 o
 -11   3   3   698.74   672.94    30.24 o
 -10   3   3   471.50   499.04    30.24 o
  -9   3   3   169.34   189.03    15.12 o
  -8   3   3    16.01    22.68    15.12 <
  -7   3   3   400.36   415.86    22.68 o
  -6   3   3  1788.16  1746.62    30.24 o
  -5   3   3  3085.65  2994.21    45.37 o
  -4   3   3  5673.08  5655.73    60.49 o
  -3   3   3    21.13    30.24     7.56 o
  -2   3   3   185.05   204.15     7.56 o
  -1   3   3    11.09     7.56     7.56 <
   0   3   3     0.03     7.56     7.56 <
   1   3   3   697.68   725.87    15.12 o
   2   3   3  2368.39  2336.39    30.24 o
   3   3   3  5840.10  5806.95    68.05 o
   4   3   3    43.53    60.49    15.12 o
   5   3   3  1045.86   975.39    22.68 o
   6   3   3     0.02    22.68    15.12 <
   7   3   3   300.51   302.45    22.68 o
   8   3   3    24.26     7.56    22.68 <
   9   3   3   955.37   892.21    37.81 o
  10   3   3    23.15    22.68    30.24 <
  11   3   3     5.04    37.81   105.86 <
 -13   4   3   104.52   120.98    22.68 o
 -12   4   3     2.53     7.56    22.68 <
 -11   4   3     0.36   -22.68    22.68 <
 -10   4   3   379.73   385.62    22.68 o
  -9   4   3   143.29   151.22    22.68 o
  -8   4   3   612.05   597.33    22.68 o
  -7   4   3  1110.29  1066.12    22.68 o
  -6   4   3  1222.45  1224.90    30.24 o
  -5   4   3  1085.86  1066.12    22.68 o
  -4   4   3  1576.06  1587.84    22.68 o
  -3   4   3  2263.31  2192.73    30.24 o
  -2   4   3   858.54   839.29    15.12 o
  -1   4   3    30.02    22.68     7.56 o
   0   4   3  2305.65  2351.51    30.24 o
   1   4   3  1383.80  1292.95    22.68 o
   2   4   3   111.87   120.98     7.56 o
   3   4   3   471.69   491.47    15.12 o
   4   4   3   307.98   294.88    15.12 o
   5   4   3   789.47   846.85    30.24 o
   6   4   3   154.88   143.66    15.12 o
   7   4   3   693.43   710.75    37.81 o
   8   4   3    15.73    15.12    22.68 <
   9   4   3   171.27   181.47    30.24 o
  10   4   3   198.21   181.47    37.81 o
 -13   5   3   164.82   143.66    30.24 o
 -12   5   3    47.82    98.29    22.68 o
 -11   5   3     1.74     0.00    22.68 <
 -10   5   3   512.34   476.35    30.24 o
  -9   5   3   772.93   703.19    30.24 o
  -8   5   3  1066.20  1119.05    37.81 o
  -7   5   3    70.24    75.61    22.68 o
  -6   5   3   758.99   688.06    22.68 o
  -5   5   3   120.79    90.73    15.12 o
  -4   5   3   428.71   400.74    15.12 o
  -3   5   3     0.21     0.00     7.56 <
  -2   5   3   602.81   620.01    15.12 o
  -1   5   3  5785.98  5617.93    68.05 o
   0   5   3   175.06   158.78     7.56 o
   1   5   3     1.12    -7.56     7.56 <
   2   5   3  1630.79  1618.08    30.24 o
   3   5   3  1064.36  1103.93    22.68 o
   4   5   3     3.18     7.56    15.12 <
   5   5   3  1058.13  1073.68    30.24 o
   6   5   3   993.44  1035.88    30.24 o
   7   5   3    26.10    -7.56    22.68 <
   8   5   3    27.35    45.37    30.24 <
   9   5   3   101.21   136.10    37.81 o
  10   5   3    20.06    90.73    60.49 <
 -12   6   3    18.44    22.68    22.68 <
 -11   6   3  1201.14  1164.42    37.81 o
 -10   6   3     0.36     7.56    22.68 <
  -9   6   3    10.26    15.12    22.68 <
  -8   6   3    78.67    83.17    22.68 o
  -7   6   3  2993.75  2865.67    60.49 o
  -6   6   3  3377.39  3372.27    60.49 o
  -5   6   3  1041.71  1051.00    22.68 o
  -4   6   3   128.45   136.10    15.12 o
  -3   6   3  1401.55  1451.74    22.68 o
  -2   6   3  5530.07  5580.12    68.05 o
  -1   6   3  1490.64  1504.67    30.24 o
   0   6   3  1666.61  1731.50    30.24 o
   1   6   3   489.31   476.35    15.12 o
   2   6   3   987.63   975.39    22.68 o
   3   6   3   270.63   257.08    15.12 o
   4   6   3  3029.26  3001.77    52.93 o
   5   6   3    30.70    60.49    15.12 o
   6   6   3    50.77    45.37    15.12 o
   7   6   3   114.66   113.42    22.68 o
   8   6   3   481.89   461.23    37.81 o
   9   6   3    83.02    75.61    30.24 <
 -12   7   3     0.22    15.12    30.24 <
 -11   7   3   175.52   196.59    30.24 o
 -10   7   3  1138.17  1126.61    37.81 o
  -9   7   3   375.26   362.93    30.24 o
  -8   7   3     1.69    -7.56    15.12 <
  -7   7   3   932.63   914.90    30.24 o
  -6   7   3  1682.90  1708.82    37.81 o
  -5   7   3  1427.67  1398.81    37.81 o
  -4   7   3  1283.94  1277.83    30.24 o
  -3   7   3   980.70   937.58    22.68 o
  -2   7   3     5.98    15.12    15.12 <
  -1   7   3  3855.13  3629.35    52.93 o
   0   7   3   893.87   899.78    22.68 o
   1   7   3  1123.61  1149.29    30.24 o
   2   7   3  3929.57  4030.09    68.05 o
   3   7   3  1114.18  1066.12    30.24 o
   4   7   3   351.13   355.37    22.68 o
   5   7   3   123.62   120.98    22.68 o
   6   7   3   434.23   446.11    22.68 o
   7   7   3     0.21     0.00    22.68 <
   8   7   3   712.17   725.87    37.81 o
   9   7   3     4.40   -15.12    52.93 <
 -11   8   3   513.36   483.91    45.37 o
 -10   8   3     4.37    -7.56    22.68 <
  -9   8   3   177.85   173.91    30.24 o
  -8   8   3   270.82   272.20    22.68 o
  -7   8   3     4.85     7.56    15.12 <
  -6   8   3   339.20   400.74    22.68 o
  -5   8   3   266.25   241.96    22.68 o
  -4   8   3   101.89    90.73    15.12 o
  -3   8   3   253.61   241.96    22.68 o
  -2   8   3  1494.06  1429.05    37.81 o
  -1   8   3   238.85   257.08    15.12 o
   0   8   3    36.74    30.24    15.12 <
   1   8   3    14.12    22.68    22.68 <
   2   8   3   533.43   529.28    22.68 o
   3   8   3    40.80    30.24    15.12 <
   4   8   3   439.58   438.55    22.68 o
   5   8   3   158.75   151.22    22.68 o
   6   8   3    22.47    45.37    22.68 <
   7   8   3   237.77   181.47    22.68 o
   8   8   3   683.92   620.01    37.81 o
 -10   9   3   181.17   173.91    37.81 o
  -9   9   3     5.50   -15.12    30.24 <
  -8   9   3    76.55    68.05    22.68 <
  -7   9   3    24.52    22.68    22.68 <
  -6   9   3   462.12   415.86    30.24 o
  -5   9   3    67.73    60.49    15.12 o
  -4   9   3   405.24   385.62    22.68 o
  -3   9   3    11.56    15.12    22.68 <
  -2   9   3   184.11   189.03    22.68 o
  -1   9   3    96.80   105.86    22.68 o
   0   9   3   135.36   128.54    22.68 o
   1   9   3     5.38    30.24    22.68 <
   2   9   3   200.53   219.27    22.68 o
   3   9   3   609.37   529.28    30.24 o
   4   9   3     6.11    30.24    22.68 <
   5   9   3    77.86    37.81    22.68 <
   6   9   3    52.33    60.49    22.68 <
   7   9   3    10.44    60.49    30.24 <
   8   9   3     5.43    45.37    68.05 <
  -9  10   3    84.04    15.12    45.37 <
  -8  10   3    58.48    90.73    30.24 o
  -7  10   3   172.11   136.10    30.24 o
  -6  10   3   247.22   257.08    30.24 o
  -5  10   3     1.19   -15.12    30.24 <
  -4  10   3    14.37     7.56    22.68 <
  -3  10   3    81.65    98.29    22.68 o
  -2  10   3   163.79   196.59    30.24 o
  -1  10   3     7.23    15.12    22.68 <
   0  10   3    95.12   136.10    30.24 o
   1  10   3   108.15    90.73    22.68 o
   2  10   3   222.67   234.40    30.24 o
   3  10   3    38.48    30.24    30.24 <
   4  10   3   200.39   241.96    30.24 o
   5  10   3    11.70   -15.12    30.24 <
   6  10   3   130.14    83.17    30.24 <
  -8  11   3   339.01   332.69    52.93 o
  -7  11   3    27.26    37.81    30.24 <
  -6  11   3   473.04   529.28    45.37 o
  -5  11   3     2.92    37.81    30.24 <
  -4  11   3    58.54    60.49    30.24 <
  -3  11   3   187.23   196.59    30.24 o
  -2  11   3   103.46   105.86    30.24 o
  -1  11   3   186.06   211.71    30.24 o
   0  11   3   134.08   143.66    37.81 o
   1  11   3   239.45   257.08    37.81 o
   2  11   3    89.84   105.86    30.24 o
   3  11   3   290.22   264.64    37.81 o
   4  11   3    60.54    83.17    30.24 <
   5  11   3    28.49    15.12    75.61 <
  -6  12   3   302.28   287.32    83.17 o
  -5  12   3   189.93   204.15    45.37 o
  -4  12   3   249.95   332.69    45.37 o
  -3  12   3    17.39    22.68    45.37 <
  -2  12   3  1526.92  1602.96    83.17 o
  -1  12   3   477.80   521.72    45.37 o
   0  12   3   241.77   234.40    37.81 o
   1  12   3    89.68    98.29    45.37 <
   2  12   3   315.98   446.11    45.37 o
   3  12   3    13.36    -7.56    45.37 <
  -1  13   3   174.54   211.71    98.29 <
 -14   0   4  1386.19  1224.90    90.73 o
 -13   0   4   357.01   325.13    52.93 o
 -12   0   4    84.79    90.73    30.24 o
 -11   0   4    63.74    68.05    22.68 <
 -10   0   4  1053.91   937.58    45.37 o
  -9   0   4   684.34   725.87    37.81 o
  -8   0   4  2255.09  2192.73    60.49 o
  -7   0   4   920.93   899.78    30.24 o
  -6   0   4    58.87    60.49    15.12 o
  -5   0   4  6967.04  6933.56    98.29 o
  -4   0   4  2961.66  2880.79    45.37 o
  -3   0   4     4.83     7.56     7.56 <
  -2   0   4   910.32   884.65    22.68 o
  -1   0   4   593.21   620.01    15.12 o
   0   0   4   596.34   642.70    15.12 o
   1   0   4  5537.59  5239.87    90.73 o
   2   0   4   110.43   113.42    15.12 o
   3   0   4   313.99   287.32    15.12 o
   4   0   4  1094.77  1096.36    30.24 o
   5   0   4  2156.35  2222.97    52.93 o
   6   0   4   629.79   574.65    30.24 o
   7   0   4  1609.69  1474.42    52.93 o
   8   0   4   396.92   393.18    30.24 o
   9   0   4    92.33    75.61    37.81 <
  10   0   4   737.61   748.55    52.93 o
 -14   1   4   204.56   143.66    37.81 o
 -13   1   4   237.40   226.83    30.24 o
 -12   1   4   516.79   476.35    30.24 o
 -11   1   4  1037.73   990.51    37.81 o
 -10   1   4    23.40    30.24    15.12 <
  -9   1   4   241.05   211.71    15.12 o
  -8   1   4    20.87     7.56    15.12 <
  -7   1   4   554.79   582.21    15.12 o
  -6   1   4    21.05    22.68     7.56 o
  -5   1   4   906.75   930.02    15.12 o
  -4   1   4  1540.89  1557.59    22.68 o
  -3   1   4   922.13   952.70    15.12 o
  -2   1   4   998.19  1051.00    15.12 o
  -1   1   4  2979.34  2805.18    37.81 o
   0   1   4  3256.33  3304.22    45.37 o
   1   1   4   372.09   370.50    15.12 o
   2   1   4   384.33   408.30    15.12 o
   3   1   4    98.02    90.73     7.56 o
   4   1   4    13.21     7.56     7.56 <
   5   1   4  3663.76  3621.78    52.93 o
   6   1   4   166.68   196.59    15.12 o
   7   1   4    11.59    22.68    15.12 <
   8   1   4   343.21   325.13    22.68 o
   9   1   4   600.54   612.45    30.24 o
  10   1   4   373.38   340.25    30.24 o
 -14   2   4   205.20   173.91    45.37 o
 -13   2   4     0.52    -7.56    30.24 <
 -12   2   4   152.46   151.22    22.68 o
 -11   2   4     1.79    30.24    15.12 <
 -10   2   4   607.29   635.14    22.68 o
  -9   2   4  3293.03  3205.92    52.93 o
  -8   2   4   425.61   415.86    15.12 o
  -7   2   4   268.09   302.45    15.12 o
  -6   2   4  1343.67  1345.88    22.68 o
  -5   2   4   420.37   423.42    15.12 o
  -4   2   4   221.83   234.40     7.56 o
  -3   2   4 16428.30 17042.80   166.35 o
  -2   2   4  2180.03  2230.54    30.24 o
  -1   2   4   813.31   846.85    15.12 o
   0   2   4  1960.33  1943.21    30.24 o
   1   2   4   143.43   143.66     7.56 o
   2   2   4   644.38   612.45    15.12 o
   3   2   4  1177.35  1149.29    22.68 o
   4   2   4   922.80   914.90    22.68 o
   5   2   4   356.02   340.25    15.12 o
   6   2   4   196.70   226.83    15.12 o
   7   2   4     0.67     7.56    15.12 <
   8   2   4    62.87    83.17    22.68 o
   9   2   4    50.48    22.68    22.68 <
  10   2   4     1.86   -15.12    60.49 <
 -14   3   4    45.54    83.17    52.93 <
 -13   3   4   353.55   393.18    30.24 o
 -12   3   4    11.19     7.56    22.68 <
 -11   3   4   260.43   234.40    22.68 o
 -10   3   4     9.66     7.56    15.12 <
  -9   3   4  1270.73  1232.47    30.24 o
  -8   3   4   280.76   279.76    15.12 o
  -7   3   4   314.96   279.76    15.12 o
  -6   3   4   139.88   143.66     7.56 o
  -5   3   4   335.65   347.81    15.12 o
  -4   3   4  2490.29  2495.18    30.24 o
  -3   3   4    36.02    30.24     7.56 o
  -2   3   4   125.37   120.98     7.56 o
  -1   3   4  4159.57  4423.27    52.93 o
   0   3   4  1413.42  1368.57    22.68 o
   1   3   4   834.84   801.48    15.12 o
   2   3   4   171.02   158.78    15.12 o
   3   3   4  1966.61  1897.85    30.24 o
   4   3   4   805.78   703.19    22.68 o
   5   3   4   301.94   257.08    15.12 o
   6   3   4   266.14   226.83    22.68 o
   7   3   4    36.83    45.37    15.12 o
   8   3   4    24.78    30.24    22.68 <
   9   3   4     0.05    45.37    22.68 <
  10   3   4    14.92    37.81    83.17 <
 -13   4   4    25.42    30.24    22.68 <
 -12   4   4   797.00   733.43    37.81 o
 -11   4   4     2.12    22.68    22.68 <
 -10   4   4    42.61    30.24    15.12 <
  -9   4   4   691.81   703.19    22.68 o
  -8   4   4   262.41   249.52    15.12 o
  -7   4   4     2.98     0.00     7.56 <
  -6   4   4  2428.55  2449.81    37.81 o
  -5   4   4  1086.56  1013.19    22.68 o
  -4   4   4   428.31   400.74    15.12 o
  -3   4   4     0.76     0.00     7.56 <
  -2   4   4   143.82   143.66     7.56 o
  -1   4   4   283.02   272.20    15.12 o
   0   4   4  4884.81  4846.69    60.49 o
   1   4   4    48.75    37.81     7.56 o
   2   4   4     3.80    -7.56    15.12 <
   3   4   4   942.49   877.09    22.68 o
   4   4   4   567.06   514.16    22.68 o
   5   4   4    90.55    75.61    15.12 o
   6   4   4     8.52    15.12    22.68 <
   7   4   4    91.82   113.42    22.68 o
   8   4   4     0.60    37.81    30.24 <
   9   4   4   570.55   589.77    37.81 o
 -13   5   4   191.16   219.27    37.81 o
 -12   5   4    74.55    75.61    22.68 o
 -11   5   4   247.70   264.64    22.68 o
 -10   5   4   201.03   204.15    22.68 o
  -9   5   4   545.06   499.04    30.24 o
  -8   5   4   208.49   257.08    22.68 o
  -7   5   4   146.84   151.22    15.12 o
  -6   5   4     4.68     7.56    15.12 <
  -5   5   4   355.98   355.37    15.12 o
  -4   5   4  3222.72  3296.66    45.37 o
  -3   5   4    48.42    52.93    15.12 o
  -2   5   4   453.71   438.55    15.12 o
  -1   5   4  1135.53  1058.56    22.68 o
   0   5   4  1473.75  1512.23    30.24 o
   1   5   4     3.16    15.12     7.56 <
   2   5   4    50.27    37.81    15.12 <
   3   5   4     9.67    30.24    15.12 <
   4   5   4     9.82     0.00    15.12 <
   5   5   4  1457.66  1451.74    37.81 o
   6   5   4   159.16   189.03    22.68 o
   7   5   4    13.09    37.81    22.68 <
   8   5   4   245.53   211.71    30.24 o
   9   5   4   732.37   793.92    45.37 o
 -13   6   4   229.99   226.83    52.93 o
 -12   6   4     2.09    30.24    22.68 <
 -11   6   4    31.15     0.00    22.68 <
 -10   6   4   125.40   151.22    22.68 o
  -9   6   4   444.84   499.04    30.24 o
  -8   6   4   194.03   189.03    22.68 o
  -7   6   4   554.25   551.96    22.68 o
  -6   6   4   842.65   778.80    22.68 o
  -5   6   4   664.14   672.94    22.68 o
  -4   6   4   978.70   930.02    22.68 o
  -3   6   4  1289.87  1179.54    22.68 o
  -2   6   4    26.02    37.81    15.12 <
  -1   6   4    23.51    37.81    15.12 <
   0   6   4     0.02    22.68    15.12 <
   1   6   4  5305.42  5224.75    68.05 o
   2   6   4     1.48    -7.56    15.12 <
   3   6   4    78.30    90.73    15.12 o
   4   6   4  1756.07  1716.38    37.81 o
   5   6   4   319.28   355.37    22.68 o
   6   6   4   381.83   362.93    22.68 o
   7   6   4   773.57   763.67    45.37 o
   8   6   4    88.79   105.86    30.24 o
   9   6   4    16.96    15.12    75.61 <
 -12   7   4   490.72   567.09    68.05 o
 -11   7   4   421.12   370.50    30.24 o
 -10   7   4   265.41   272.20    22.68 o
  -9   7   4     5.45    37.81    15.12 <
  -8   7   4    27.61    22.68    15.12 <
  -7   7   4   270.59   287.32    15.12 o
  -6   7   4   257.07   272.20    15.12 o
  -5   7   4  2372.71  2253.22    45.37 o
  -4   7   4     0.90     7.56    15.12 <
  -3   7   4     0.18     7.56    15.12 <
  -2   7   4   148.87   143.66    15.12 o
  -1   7   4  4244.10  4045.21    75.61 o
   0   7   4  1198.88  1103.93    30.24 o
   1   7   4    25.34    30.24    15.12 <
   2   7   4   429.17   430.98    22.68 o
   3   7   4   171.96   143.66    15.12 o
   4   7   4   554.93   559.52    22.68 o
   5   7   4   311.70   272.20    22.68 o
   6   7   4   431.74   491.47    30.24 o
   7   7   4   232.08   234.40    22.68 o
   8   7   4    50.43    68.05    30.24 <
 -11   8   4    82.76    30.24    30.24 <
 -10   8   4   331.21   355.37    30.24 o
  -9   8   4   333.07   325.13    30.24 o
  -8   8   4    61.67    75.61    30.24 <
  -7   8   4     4.72    37.81    22.68 <
  -6   8   4    31.84    15.12    22.68 <
  -5   8   4   357.48   400.74    22.68 o
  -4   8   4   478.47   438.55    22.68 o
  -3   8   4  1443.85  1421.49    37.81 o
  -2   8   4   626.86   620.01    30.24 o
  -1   8   4    68.72    52.93    15.12 o
   0   8   4    94.23   105.86    22.68 o
   1   8   4    14.18     7.56    22.68 <
   2   8   4    23.49     0.00    22.68 <
   3   8   4   435.19   514.16    30.24 o
   4   8   4  1278.43  1300.52    37.81 o
   5   8   4    87.29    68.05    22.68 <
   6   8   4    99.13    83.17    22.68 o
   7   8   4    10.88     0.00    22.68 <
 -10   9   4   250.47   257.08    37.81 o
  -9   9   4   235.89   264.64    30.24 o
  -8   9   4   794.61   718.31    37.81 o
  -7   9   4    16.17    30.24    22.68 <
  -6   9   4   138.41   151.22    22.68 o
  -5   9   4   154.28   158.78    22.68 o
  -4   9   4  2051.77  2003.70    52.93 o
  -3   9   4     0.82     0.00    22.68 <
  -2   9   4  1213.93  1141.73    45.37 o
  -1   9   4     0.79    -7.56    22.68 <
   0   9   4  1106.67  1134.17    45.37 o
   1   9   4     7.00    37.81    30.24 <
   2   9   4   384.36   415.86    30.24 o
   3   9   4    53.45    45.37    22.68 <
   4   9   4   103.13    83.17    30.24 <
   5   9   4   116.83   105.86    30.24 o
   6   9   4   496.16   468.79    45.37 o
   7   9   4   313.04   340.25    52.93 o
  -9  10   4   261.12   294.88    45.37 o
  -8  10   4   227.13   211.71    30.24 o
  -7  10   4    51.03    60.49    30.24 <
  -6  10   4   685.46   725.87    45.37 o
  -5  10   4   124.59    98.29    22.68 o
  -4  10   4     3.02     0.00    22.68 <
  -3  10   4   350.96   287.32    30.24 o
  -2  10   4    21.84     0.00    22.68 <
  -1  10   4    40.26    68.05    30.24 <
   0  10   4  1094.33  1187.10    52.93 o
   1  10   4     1.21    45.37    30.24 <
   2  10   4     1.30   -22.68    30.24 <
   3  10   4     2.86    45.37    30.24 <
   4  10   4   502.01   536.84    45.37 o
   5  10   4     0.01    -7.56    37.81 <
  -8  11   4    38.30   -15.12    90.73 <
  -7  11   4   143.49   113.42    37.81 <
  -6  11   4     6.33   -22.68    37.81 <
  -5  11   4   164.89    98.29    45.37 <
  -4  11   4   138.42   166.35    37.81 o
  -3  11   4    62.93    52.93    30.24 <
  -2  11   4     0.53   -22.68    37.81 <
  -1  11   4     1.94    30.24    30.24 <
   0  11   4   532.76   468.79    45.37 o
   1  11   4   333.39   385.62    37.81 o
   2  11   4    70.99    75.61    30.24 <
   3  11   4     6.37     7.56    37.81 <
   4  11   4    27.93    52.93    60.49 <
  -5  12   4     0.02   -15.12    90.73 <
  -4  12   4    21.53    -7.56    37.81 <
  -3  12   4   497.47   536.84    37.81 o
  -2  12   4    92.30   120.98    37.81 o
  -1  12   4     5.91    45.37    37.81 <
   0  12   4     2.49     0.00    37.81 <
 -14   1   5   776.10   756.11    45.37 o
 -13   1   5     2.30     7.56    22.68 <
 -12   1   5    95.85    90.73    22.68 o
 -11   1   5   509.46   529.28    22.68 o
 -10   1   5     1.21     0.00    15.12 <
  -9   1   5   886.97   884.65    30.24 o
  -8   1   5   313.35   332.69    15.12 o
  -7   1   5  1064.75  1028.31    22.68 o
  -6   1   5     4.36     7.56     7.56 <
  -5   1   5  3021.04  2865.67    37.81 o
  -4   1   5  1181.37  1126.61    22.68 o
  -3   1   5  1053.82  1096.36    22.68 o
  -2   1   5    90.28    98.29     7.56 o
  -1   1   5   323.98   362.93    15.12 o
   0   1   5    72.99    75.61     7.56 o
   1   1   5   916.44   899.78    22.68 o
   2   1   5     6.41    37.81    15.12 <
   3   1   5   575.08   567.09    22.68 o
   4   1   5    42.94    37.81    15.12 <
   5   1   5    89.66   105.86    15.12 o
   6   1   5   396.20   355.37    22.68 o
   7   1   5     1.29    15.12    22.68 <
   8   1   5    16.94     7.56    22.68 <
   9   1   5   195.28   120.98    30.24 o
 -14   2   5    42.40    75.61    37.81 <
 -13   2   5   433.54   378.06    30.24 o
 -12   2   5   293.60   302.45    30.24 o
 -11   2   5     2.93   -15.12    22.68 <
 -10   2   5    15.66     7.56    22.68 <
  -9   2   5   624.28   672.94    22.68 o
  -8   2   5   816.18   793.92    22.68 o
  -7   2   5   353.28   347.81    15.12 o
  -6   2   5   493.57   521.72    15.12 o
  -5   2   5    94.45    90.73     7.56 o
  -4   2   5    35.76    37.81     7.56 o
  -3   2   5   230.74   219.27     7.56 o
  -2   2   5  2349.45  2434.69    37.81 o
  -1   2   5   654.99   672.94    15.12 o
   0   2   5   330.81   325.13    15.12 o
   1   2   5  3055.70  2858.11    52.93 o
   2   2   5   169.04   151.22    15.12 o
   3   2   5   563.75   582.21    22.68 o
   4   2   5   177.11   204.15    15.12 o
   5   2   5    44.82    45.37    15.12 o
   6   2   5    35.35    60.49    15.12 o
   7   2   5  1131.18  1126.61    37.81 o
   8   2   5   425.96   415.86    37.81 o
   9   2   5   211.23   143.66    52.93 <
 -13   3   5    16.70    15.12    30.24 <
 -12   3   5   287.77   302.45    30.24 o
 -11   3   5    23.83     0.00    15.12 <
 -10   3   5   339.50   325.13    22.68 o
  -9   3   5  1532.03  1527.35    30.24 o
  -8   3   5  1258.13  1277.83    30.24 o
  -7   3   5  5670.19  5527.19    68.05 o
  -6   3   5    56.29    52.93     7.56 o
  -5   3   5   914.22   922.46    22.68 o
  -4   3   5   242.60   272.20    15.12 o
  -3   3   5  1601.54  1572.72    30.24 o
  -2   3   5   521.58   499.04    15.12 o
  -1   3   5  3727.03  3735.20    52.93 o
   0   3   5  1823.26  1731.50    37.81 o
   1   3   5   556.00   544.40    22.68 o
   2   3   5  1499.40  1527.35    30.24 o
   3   3   5   653.49   589.77    22.68 o
   4   3   5   627.29   612.45    30.24 o
   5   3   5   968.83   998.07    30.24 o
   6   3   5    18.01    15.12    15.12 <
   7   3   5     5.67    60.49    30.24 <
   8   3   5   145.38   158.78    30.24 o
   9   3   5    35.53    75.61    90.73 <
 -13   4   5   260.40   317.57    37.81 o
 -12   4   5     0.50    -7.56    22.68 <
 -11   4   5    11.59     7.56    22.68 <
 -10   4   5    29.30    52.93    15.12 o
  -9   4   5   414.75   438.55    22.68 o
  -8   4   5    72.39    83.17    15.12 o
  -7   4   5   168.28   173.91    15.12 o
  -6   4   5  1844.42  1791.99    30.24 o
  -5   4   5    10.81     0.00     7.56 <
  -4   4   5   297.28   287.32    15.12 o
  -3   4   5  1045.36  1088.80    22.68 o
  -2   4   5   251.19   257.08    15.12 o
  -1   4   5   289.52   279.76    15.12 o
   0   4   5  1524.29  1451.74    30.24 o
   1   4   5  1619.10  1640.77    37.81 o
   2   4   5   199.31   211.71    15.12 o
   3   4   5     9.37     0.00    15.12 <
   4   4   5   394.31   355.37    22.68 o
   5   4   5    76.09    75.61    22.68 o
   6   4   5   340.48   317.57    30.24 o
   7   4   5   213.40   189.03    30.24 o
   8   4   5   132.04   120.98    30.24 o
 -13   5   5    39.87    52.93    37.81 <
 -12   5   5    76.12   113.42    30.24 o
 -11   5   5   434.96   408.30    30.24 o
 -10   5   5   184.73   204.15    22.68 o
  -9   5   5   134.64    90.73    15.12 o
  -8   5   5   411.12   430.98    22.68 o
  -7   5   5   333.63   340.25    15.12 o
  -6   5   5    29.52    37.81    15.12 <
  -5   5   5    84.49   105.86    15.12 o
  -4   5   5  1983.31  2056.63    37.81 o
  -3   5   5    95.07   105.86    15.12 o
  -2   5   5    65.50    75.61    15.12 o
  -1   5   5    72.65    90.73    15.12 o
   0   5   5   522.17   483.91    22.68 o
   1   5   5   246.84   249.52    15.12 o
   2   5   5  3983.86  3871.30    68.05 o
   3   5   5  1146.66  1164.42    30.24 o
   4   5   5   641.43   612.45    22.68 o
   5   5   5    91.78    90.73    22.68 o
   6   5   5    76.32    45.37    22.68 <
   7   5   5   388.76   430.98    30.24 o
   8   5   5   167.23   151.22    30.24 o
 -12   6   5   357.86   362.93    30.24 o
 -11   6   5    92.90    83.17    30.24 <
 -10   6   5  1043.96  1103.93    45.37 o
  -9   6   5     1.19     7.56    22.68 <
  -8   6   5    49.42    75.61    15.12 o
  -7   6   5    14.56    22.68    15.12 <
  -6   6   5  2863.68  2774.94    52.93 o
  -5   6   5   530.99   567.09    22.68 o
  -4   6   5   550.35   559.52    22.68 o
  -3   6   5    27.51    22.68    15.12 <
  -2   6   5   814.02   854.41    22.68 o
  -1   6   5   687.28   612.45    22.68 o
   0   6   5  1770.73  1769.31    37.81 o
   1   6   5   452.57   453.67    22.68 o
   2   6   5   449.82   461.23    22.68 o
   3   6   5   247.88   257.08    22.68 o
   4   6   5   116.26   128.54    22.68 o
   5   6   5   404.38   340.25    22.68 o
   6   6   5     2.37     0.00    22.68 <
   7   6   5    31.87    22.68    30.24 <
 -12   7   5    14.15   -37.81   105.86 <
 -11   7   5   327.65   340.25    30.24 o
 -10   7   5    14.30    52.93    30.24 <
  -9   7   5   136.92   158.78    22.68 o
  -8   7   5  1495.61  1504.67    37.81 o
  -7   7   5     2.76    15.12    15.12 <
  -6   7   5    48.54    60.49    15.12 o
  -5   7   5   769.79   793.92    30.24 o
  -4   7   5    35.82    60.49    15.12 o
  -3   7   5    63.39    45.37    15.12 o
  -2   7   5  1514.33  1512.23    45.37 o
  -1   7   5   471.63   483.91    22.68 o
   0   7   5    95.42   105.86    15.12 o
   1   7   5   273.64   279.76    22.68 o
   2   7   5   718.68   778.80    30.24 o
   3   7   5     3.92     0.00    22.68 <
   4   7   5   545.05   597.33    30.24 o
   5   7   5     7.66     7.56    22.68 <
   6   7   5   558.40   574.65    37.81 o
   7   7   5   311.75   264.64    37.81 o
 -11   8   5   296.73   317.57    45.37 o
 -10   8   5   360.94   362.93    37.81 o
  -9   8   5    97.20    90.73    22.68 o
  -8   8   5    30.88    15.12    22.68 <
  -7   8   5   263.78   287.32    22.68 o
  -6   8   5   291.02   302.45    22.68 o
  -5   8   5    11.45    45.37    15.12 o
  -4   8   5   590.62   604.89    30.24 o
  -3   8   5   966.80   975.39    37.81 o
  -2   8   5   781.92   793.92    30.24 o
  -1   8   5   372.33   355.37    22.68 o
   0   8   5   507.82   536.84    30.24 o
   1   8   5   140.00   136.10    22.68 o
   2   8   5     1.83     7.56    22.68 <
   3   8   5   197.94   189.03    22.68 o
   4   8   5    57.18    37.81    22.68 <
   5   8   5   400.80   423.42    30.24 o
   6   8   5   800.72   801.48    37.81 o
 -10   9   5    97.31   128.54    45.37 <
  -9   9   5    11.28    75.61    30.24 <
  -8   9   5     0.08    -7.56    30.24 <
  -7   9   5   175.75   151.22    22.68 o
  -6   9   5    15.26    15.12    22.68 <
  -5   9   5    39.85    37.81    22.68 <
  -4   9   5   573.86   567.09    30.24 o
  -3   9   5     1.75    52.93    22.68 <
  -2   9   5     0.27     0.00    22.68 <
  -1   9   5   279.59   249.52    22.68 o
   0   9   5    40.70    15.12    22.68 <
   1   9   5     1.21     0.00    22.68 <
   2   9   5   234.29   287.32    30.24 o
   3   9   5     5.38    15.12    30.24 <
   4   9   5   285.53   272.20    30.24 o
   5   9   5   186.24   196.59    30.24 o
   6   9   5     5.09   -45.37    60.49 <
  -9  10   5    18.26    15.12    45.37 <
  -8  10   5     0.05    37.81    30.24 <
  -7  10   5    74.82    98.29    30.24 o
  -6  10   5   140.85   196.59    30.24 o
  -5  10   5     5.71    15.12    30.24 <
  -4  10   5     6.23     7.56    22.68 <
  -3  10   5     3.77     0.00    30.24 <
  -2  10   5    60.28    68.05    30.24 <
  -1  10   5    28.01    45.37    30.24 <
   0  10   5   234.96   204.15    30.24 o
   1  10   5    25.69    30.24    22.68 <
   2  10   5    31.65    37.81    30.24 <
   3  10   5   226.51   272.20    37.81 o
   4  10   5    55.07    22.68    45.37 <
  -8  11   5   148.32    68.05    90.73 <
  -7  11   5    37.95    15.12    52.93 <
  -6  11   5     7.34     0.00    30.24 <
  -5  11   5    20.67    22.68    30.24 <
  -4  11   5   554.41   529.28    37.81 o
  -3  11   5     0.90     7.56    30.24 <
  -2  11   5   430.52   438.55    37.81 o
  -1  11   5   101.78    37.81    30.24 <
   0  11   5   103.93    90.73    30.24 o
   1  11   5     0.96    30.24    30.24 <
   2  11   5   847.27   877.09    98.29 o
  -4  12   5   328.26   196.59    75.61 <
  -3  12   5   118.41    68.05    68.05 <
  -2  12   5   241.56   257.08    83.17 o
 -14   0   6   204.24   151.22    83.17 <
 -13   0   6  1496.32  1436.62    68.05 o
 -12   0   6    81.55    90.73    30.24 o
 -11   0   6   983.26   907.34    37.81 o
 -10   0   6   595.26   620.01    30.24 o
  -9   0   6  3976.52  3818.37    75.61 o
  -8   0   6   171.19   158.78    22.68 o
  -7   0   6 10120.40  9746.31   158.78 o
  -6   0   6   482.27   476.35    22.68 o
  -5   0   6  1009.08  1028.31    37.81 o
  -4   0   6  1179.71  1141.73    45.37 o
  -3   0   6 11643.50 11545.90   189.03 o
  -2   0   6  5129.71  4914.74    83.17 o
  -1   0   6    77.29    68.05    15.12 o
   0   0   6  4916.22  4778.64   120.98 o
   1   0   6   251.24   272.20    22.68 o
   2   0   6  5264.34  5300.36   151.22 o
   3   0   6  1642.61  1595.40    60.49 o
   4   0   6  1207.92  1277.83    60.49 o
   5   0   6    40.62    22.68    30.24 <
   6   0   6   966.83  1020.75    60.49 o
   7   0   6     0.33   -22.68    37.81 <
   8   0   6   535.44   423.42    60.49 o
 -14   1   6    84.52    45.37    45.37 <
 -13   1   6     7.66    15.12    22.68 <
 -12   1   6    46.72    52.93    22.68 <
 -11   1   6  1388.91  1292.95    37.81 o
 -10   1   6     9.12    15.12    15.12 <
  -9   1   6  1052.58  1058.56    22.68 o
  -8   1   6   587.59   597.33    22.68 o
  -7   1   6   217.87   249.52    15.12 o
  -6   1   6    32.17    45.37    15.12 o
  -5   1   6  3111.09  3077.38    45.37 o
  -4   1   6  2793.60  2729.57    45.37 o
  -3   1   6   568.19   551.96    15.12 o
  -2   1   6   384.58   378.06    15.12 o
  -1   1   6  2136.57  2222.97    37.81 o
   0   1   6   748.95   733.43    22.68 o
   1   1   6  1593.19  1572.72    37.81 o
   2   1   6    10.85    15.12    15.12 <
   3   1   6   822.24   846.85    30.24 o
   4   1   6   156.76   158.78    22.68 o
   5   1   6   366.00   302.45    22.68 o
   6   1   6   961.88   937.58    45.37 o
   7   1   6    47.35    90.73    30.24 o
   8   1   6   532.49   476.35    83.17 o
 -14   2   6    52.66    90.73    60.49 <
 -13   2   6   511.88   620.01    37.81 o
 -12   2   6   382.02   393.18    30.24 o
 -11   2   6     0.09     7.56    22.68 <
 -10   2   6    31.35    60.49    15.12 o
  -9   2   6    26.50    37.81    15.12 <
  -8   2   6     1.43   -15.12    15.12 <
  -7   2   6   166.74   158.78    15.12 o
  -6   2   6  1238.34  1247.59    30.24 o
  -5   2   6  1075.12  1058.56    22.68 o
  -4   2   6     7.51     0.00    15.12 <
  -3   2   6   334.82   355.37    15.12 o
  -2   2   6    11.89    22.68    15.12 <
  -1   2   6    59.15    37.81    15.12 <
   0   2   6   305.09   294.88    22.68 o
   1   2   6   496.89   506.60    22.68 o
   2   2   6   622.90   627.57    22.68 o
   3   2   6    73.06    60.49    15.12 o
   4   2   6    28.86    22.68    15.12 <
   5   2   6     5.80    15.12    22.68 <
   6   2   6    88.92    75.61    30.24 <
   7   2   6    79.69    90.73    22.68 o
   8   2   6   157.71   158.78    60.49 <
 -13   3   6    85.23    68.05    30.24 <
 -12   3   6   209.35   173.91    30.24 o
 -11   3   6   365.42   370.50    30.24 o
 -10   3   6    16.03    22.68    15.12 <
  -9   3   6    64.88    52.93    15.12 o
  -8   3   6   378.97   340.25    15.12 o
  -7   3   6    49.60    52.93    15.12 o
  -6   3   6    17.85     7.56    15.12 <
  -5   3   6     2.36    -7.56    15.12 <
  -4   3   6    86.42   120.98    15.12 o
  -3   3   6   121.76   128.54    15.12 o
  -2   3   6   100.54    98.29    15.12 o
  -1   3   6   389.41   378.06    15.12 o
   0   3   6    10.41    37.81    15.12 <
   1   3   6  1112.05  1051.00    37.81 o
   2   3   6   374.62   362.93    22.68 o
   3   3   6    70.94    45.37    15.12 o
   4   3   6   176.62   151.22    30.24 o
   5   3   6     0.06   -15.12    30.24 <
   6   3   6    12.15   -22.68    30.24 <
   7   3   6   321.60   340.25    37.81 o
 -13   4   6   432.67   400.74    45.37 o
 -12   4   6    12.69    15.12    30.24 <
 -11   4   6   355.75   385.62    37.81 o
 -10   4   6    44.41    30.24    22.68 <
  -9   4   6     0.08    22.68    15.12 <
  -8   4   6    48.29    83.17    15.12 o
  -7   4   6  2896.72  2737.13    45.37 o
  -6   4   6   220.14   226.83    15.12 o
  -5   4   6   320.04   347.81    15.12 o
  -4   4   6   273.98   264.64    15.12 o
  -3   4   6    67.77    45.37    15.12 o
  -2   4   6     0.63    15.12    15.12 <
  -1   4   6   113.72   105.86    15.12 o
   0   4   6   227.97   234.40    15.12 o
   1   4   6   141.28   143.66    15.12 o
   2   4   6   402.21   393.18    22.68 o
   3   4   6    12.65    30.24    15.12 <
   4   4   6  1118.82  1043.44    45.37 o
   5   4   6   115.76   166.35    22.68 o
   6   4   6   157.84   151.22    30.24 o
   7   4   6   355.32   400.74    60.49 o
 -13   5   6     9.55   -22.68    68.05 <
 -12   5   6   187.43   241.96    30.24 o
 -11   5   6   278.72   279.76    30.24 o
 -10   5   6    78.48    68.05    22.68 <
  -9   5   6    14.51     7.56    15.12 <
  -8   5   6   768.20   831.72    30.24 o
  -7   5   6    64.14    52.93    15.12 o
  -6   5   6    61.05    37.81    15.12 <
  -5   5   6   576.20   574.65    22.68 o
  -4   5   6    46.92    60.49    15.12 o
  -3   5   6  1293.88  1292.95    30.24 o
  -2   5   6  1433.10  1436.62    30.24 o
  -1   5   6   610.60   604.89    22.68 o
   0   5   6   278.70   264.64    22.68 o
   1   5   6  1353.30  1444.18    45.37 o
   2   5   6    19.32    22.68    22.68 <
   3   5   6    39.49    45.37    22.68 <
   4   5   6   228.19   294.88    22.68 o
   5   5   6     5.20     7.56    22.68 <
   6   5   6   675.42   642.70    37.81 o
   7   5   6   113.37   120.98    45.37 <
 -12   6   6   222.84   272.20    30.24 o
 -11   6   6    14.67    15.12    30.24 <
 -10   6   6    61.14    75.61    22.68 o
  -9   6   6   757.70   740.99    30.24 o
  -8   6   6   462.26   430.98    22.68 o
  -7   6   6   281.85   272.20    22.68 o
  -6   6   6   287.42   325.13    22.68 o
  -5   6   6     3.29    37.81    15.12 <
  -4   6   6   458.86   476.35    22.68 o
  -3   6   6  1743.42  1708.82    37.81 o
  -2   6   6   817.71   846.85    30.24 o
  -1   6   6    77.02    75.61    15.12 o
   0   6   6    10.94    -7.56    15.12 <
   1   6   6   481.79   499.04    30.24 o
   2   6   6   297.51   317.57    30.24 o
   3   6   6   642.80   665.38    30.24 o
   4   6   6   172.01   151.22    22.68 o
   5   6   6     6.03    60.49    30.24 <
   6   6   6   540.61   491.47    37.81 o
   7   6   6    27.99   105.86    83.17 <
 -11   7   6   384.16   355.37    37.81 o
 -10   7   6    90.70    68.05    22.68 <
  -9   7   6    46.00     7.56    22.68 <
  -8   7   6   127.43   136.10    22.68 o
  -7   7   6     1.85   -22.68    15.12 <
  -6   7   6    41.38    30.24    22.68 <
  -5   7   6   105.84   113.42    15.12 o
  -4   7   6    53.33    52.93    15.12 o
  -3   7   6    46.72    45.37    22.68 <
  -2   7   6   107.46   120.98    22.68 o
  -1   7   6   158.79   189.03    22.68 o
   0   7   6    47.34    45.37    22.68 <
   1   7   6     4.16    15.12    15.12 <
   2   7   6    44.91    45.37    22.68 <
   3   7   6    91.49   105.86    22.68 o
   4   7   6   327.93   332.69    30.24 o
   5   7   6    28.19    45.37    30.24 <
   6   7   6   232.56   249.52    37.81 o
 -11   8   6    28.15    37.81    90.73 <
 -10   8   6     3.59     7.56    30.24 <
  -9   8   6    12.32     7.56    22.68 <
  -8   8   6     0.39     7.56    22.68 <
  -7   8   6    60.68    83.17    22.68 o
  -6   8   6   607.11   650.26    30.24 o
  -5   8   6     6.28     0.00    22.68 <
  -4   8   6    68.64    68.05    22.68 <
  -3   8   6     2.11    15.12    22.68 <
  -2   8   6    19.68    45.37    22.68 <
  -1   8   6    36.82    60.49    22.68 <
   0   8   6   599.69   650.26    37.81 o
   1   8   6   545.98   544.40    37.81 o
   2   8   6     4.17     7.56    22.68 <
   3   8   6     1.91    15.12    30.24 <
   4   8   6    70.31    90.73    22.68 o
   5   8   6   377.92   347.81    37.81 o
 -10   9   6    64.04    30.24    68.05 <
  -9   9   6    11.10     7.56    37.81 <
  -8   9   6   519.13   529.28    37.81 o
  -7   9   6   356.48   378.06    30.24 o
  -6   9   6     2.06    15.12    22.68 <
  -5   9   6   676.25   695.62    37.81 o
  -4   9   6   689.57   771.24    45.37 o
  -3   9   6   735.37   672.94    37.81 o
  -2   9   6    32.88    37.81    30.24 <
  -1   9   6   166.18   173.91    30.24 o
   0   9   6   503.96   499.04    30.24 o
   1   9   6     0.43    -7.56    30.24 <
   2   9   6   296.86   332.69    30.24 o
   3   9   6    46.22    45.37    30.24 <
   4   9   6     0.92    45.37    68.05 <
  -9  10   6   179.50   279.76   113.42 <
  -8  10   6    15.49     0.00    45.37 <
  -7  10   6    45.82    45.37    30.24 <
  -6  10   6   330.82   310.01    30.24 o
  -5  10   6    14.41     0.00    30.24 <
  -4  10   6   478.06   446.11    37.81 o
  -3  10   6    59.44    45.37    30.24 <
  -2  10   6   974.53   967.83    45.37 o
  -1  10   6    68.99   143.66    30.24 o
   0  10   6    29.70    60.49    30.24 <
   1  10   6   158.18   143.66    30.24 o
   2  10   6    62.11    83.17    37.81 <
  -7  11   6    37.92    90.73    68.05 <
  -6  11   6   109.73   173.91    52.93 o
  -5  11   6    11.85    22.68    37.81 <
  -4  11   6   397.51   468.79    45.37 o
  -3  11   6   429.75   408.30    37.81 o
  -2  11   6   338.39   378.06    45.37 o
  -1  11   6    30.73    30.24    45.37 <
   0  11   6    57.60    52.93    83.17 <
   1  11   6    67.00   166.35    75.61 <
 -14   1   7    50.48    83.17    52.93 <
 -13   1   7    46.66    52.93    30.24 <
 -12   1   7    42.20    22.68    22.68 <
 -11   1   7     6.24   -15.12    22.68 <
 -10   1   7     0.08    15.12    15.12 <
  -9   1   7   332.83   310.01    22.68 o
  -8   1   7   631.16   635.14    22.68 o
  -7   1   7  1224.34  1232.47    37.81 o
  -6   1   7   863.60   869.53    30.24 o
  -5   1   7   117.13   105.86    15.12 o
  -4   1   7   160.10   128.54    15.12 o
  -3   1   7    50.15    75.61    15.12 o
  -2   1   7   256.15   226.83    15.12 o
  -1   1   7  1956.34  2003.70    37.81 o
   0   1   7  2084.13  1935.65    45.37 o
   1   1   7     0.17    15.12    15.12 <
   2   1   7   160.24   128.54    22.68 o
   3   1   7   328.96   378.06    30.24 o
   4   1   7   284.44   241.96    22.68 o
   5   1   7    50.30    45.37    30.24 <
   6   1   7   321.54   362.93    45.37 o
 -13   2   7    73.17    37.81    37.81 <
 -12   2   7   141.99   136.10    22.68 o
 -11   2   7   834.38   801.48    30.24 o
 -10   2   7    16.75     7.56    15.12 <
  -9   2   7   322.70   302.45    22.68 o
  -8   2   7   125.18   143.66    15.12 o
  -7   2   7  1652.05  1716.38    45.37 o
  -6   2   7   240.86   219.27    15.12 o
  -5   2   7   189.20   158.78    15.12 o
  -4   2   7   129.98   136.10    15.12 o
  -3   2   7   111.63   113.42    15.12 o
  -2   2   7  3198.52  3009.33    45.37 o
  -1   2   7  1277.46  1285.39    30.24 o
   0   2   7   109.47   113.42    15.12 o
   1   2   7   480.37   476.35    30.24 o
   2   2   7  1556.21  1474.42    52.93 o
   3   2   7    22.81    60.49    22.68 <
   4   2   7   180.18   204.15    30.24 o
   5   2   7    30.03     7.56    22.68 <
   6   2   7   198.47   181.47    37.81 o
 -13   3   7   197.35   226.83    37.81 o
 -12   3   7    43.32     0.00    30.24 <
 -11   3   7  1400.44  1315.64    45.37 o
 -10   3   7   609.66   612.45    30.24 o
  -9   3   7   682.35   703.19    22.68 o
  -8   3   7   258.49   249.52    15.12 o
  -7   3   7    64.88   113.42    15.12 o
  -6   3   7  1635.32  1701.26    45.37 o
  -5   3   7  1280.85  1315.64    37.81 o
  -4   3   7  2166.07  2102.00    45.37 o
  -3   3   7   126.09   105.86    15.12 o
  -2   3   7   237.83   264.64    22.68 o
  -1   3   7   114.12   105.86    15.12 o
   0   3   7   979.14   945.14    30.24 o
   1   3   7   154.88   113.42    22.68 o
   2   3   7   472.85   514.16    30.24 o
   3   3   7    11.84    -7.56    22.68 <
   4   3   7   739.19   786.36    37.81 o
   5   3   7    24.76     0.00    22.68 <
   6   3   7    53.82    52.93    37.81 <
 -13   4   7   143.08   196.59    75.61 <
 -12   4   7     0.52     7.56    30.24 <
 -11   4   7    33.30    60.49    22.68 <
 -10   4   7    32.63    37.81    22.68 <
  -9   4   7   622.54   597.33    30.24 o
  -8   4   7    30.26    60.49    15.12 o
  -7   4   7     0.34     0.00    15.12 <
  -6   4   7     0.92   -15.12    15.12 <
  -5   4   7   315.47   317.57    22.68 o
  -4   4   7     4.65     0.00    15.12 <
  -3   4   7   681.14   710.75    30.24 o
  -2   4   7   187.73   196.59    22.68 o
  -1   4   7    22.82    15.12    15.12 <
   0   4   7   115.34    98.29    15.12 o
   1   4   7  1067.19   990.51    37.81 o
   2   4   7   452.84   499.04    30.24 o
   3   4   7   130.56    83.17    22.68 o
   4   4   7    31.38    75.61    30.24 <
   5   4   7    74.33    75.61    30.24 <
   6   4   7    23.86    45.37    52.93 <
 -13   5   7   163.89   143.66    68.05 <
 -12   5   7   135.21   128.54    30.24 o
 -11   5   7    85.21    75.61    30.24 <
 -10   5   7    67.04   113.42    22.68 o
  -9   5   7    68.18    52.93    22.68 <
  -8   5   7   848.13   809.04    37.81 o
  -7   5   7   948.89  1013.19    45.37 o
  -6   5   7    50.63    68.05    22.68 <
  -5   5   7     0.05     7.56    15.12 <
  -4   5   7  1463.79  1345.88    37.81 o
  -3   5   7     8.14     7.56    15.12 <
  -2   5   7   496.83   506.60    22.68 o
  -1   5   7  1532.19  1580.28    45.37 o
   0   5   7     7.02    -7.56    15.12 <
   1   5   7    84.13    60.49    22.68 <
   2   5   7    34.92    37.81    22.68 <
   3   5   7   126.82   120.98    22.68 o
   4   5   7   106.77   166.35    30.24 o
   5   5   7   313.98   332.69    37.81 o
 -12   6   7     6.12    15.12    68.05 <
 -11   6   7    60.34    60.49    30.24 <
 -10   6   7   790.54   748.55    37.81 o
  -9   6   7   304.23   340.25    30.24 o
  -8   6   7    79.26    83.17    22.68 o
  -7   6   7   163.37   151.22    22.68 o
  -6   6   7   454.36   461.23    30.24 o
  -5   6   7   436.61   453.67    22.68 o
  -4   6   7    13.19     7.56    15.12 <
  -3   6   7    43.61    68.05    22.68 <
  -2   6   7     1.55    15.12    15.12 <
  -1   6   7  1144.36  1171.98    45.37 o
   0   6   7   517.52   574.65    30.24 o
   1   6   7   286.39   257.08    30.24 o
   2   6   7    29.16     7.56    30.24 <
   3   6   7    42.14    83.17    30.24 <
   4   6   7     5.06   -45.37    30.24 <
   5   6   7   390.81   317.57    45.37 o
 -10   7   7    40.57    75.61    22.68 o
  -9   7   7   120.19   136.10    22.68 o
  -8   7   7    68.79    75.61    22.68 o
  -7   7   7     4.74    22.68    22.68 <
  -6   7   7   702.68   748.55    30.24 o
  -5   7   7    60.13    37.81    22.68 <
  -4   7   7   678.00   778.80    37.81 o
  -3   7   7   441.72   393.18    30.24 o
  -2   7   7   615.99   650.26    30.24 o
  -1   7   7    28.54    15.12    22.68 <
   0   7   7     2.99    -7.56    30.24 <
   1   7   7    13.75   -30.24    30.24 <
   2   7   7   207.69   211.71    30.24 o
   3   7   7  1326.14  1361.00    52.93 o
   4   7   7   154.90   105.86    37.81 <
 -10   8   7  1005.17   930.02    45.37 o
  -9   8   7    52.62    75.61    22.68 o
  -8   8   7   102.76   113.42    22.68 o
  -7   8   7     5.29    30.24    30.24 <
  -6   8   7   478.15   544.40    37.81 o
  -5   8   7   510.61   499.04    30.24 o
  -4   8   7   214.96   272.20    30.24 o
  -3   8   7    43.09    45.37    22.68 <
  -2   8   7     2.65    52.93    22.68 <
  -1   8   7   777.85   786.36    45.37 o
   0   8   7     7.76   -15.12    30.24 <
   1   8   7   134.55   211.71    37.81 o
   2   8   7    13.24     7.56    37.81 <
   3   8   7   165.24   181.47    37.81 o
  -9   9   7     2.51   -15.12    68.05 <
  -8   9   7    84.72    90.73    30.24 o
  -7   9   7   351.99   362.93    30.24 o
  -6   9   7   187.83   196.59    30.24 o
  -5   9   7    56.07    45.37    30.24 <
  -4   9   7    25.08    60.49    30.24 <
  -3   9   7   134.98   173.91    30.24 o
  -2   9   7    20.72    15.12    30.24 <
  -1   9   7   249.57   272.20    30.24 o
   0   9   7    71.30    60.49    30.24 <
   1   9   7    25.61    22.68    37.81 <
   2   9   7   105.36   105.86    60.49 <
  -8  10   7     0.22    68.05    60.49 <
  -7  10   7    39.08    22.68    60.49 <
  -6  10   7    23.87    52.93    30.24 <
  -5  10   7   111.55   181.47    37.81 o
  -4  10   7     5.64    15.12    30.24 <
  -3  10   7    14.93    45.37    30.24 <
  -2  10   7     7.59   -15.12    30.24 <
  -1  10   7     2.81     7.56    30.24 <
 -13   0   8   794.37   861.97    60.49 o
 -12   0   8  2547.38  2464.93    75.61 o
 -11   0   8    83.06    37.81    30.24 <
 -10   0   8    93.46   105.86    37.81 <
  -9   0   8     0.10    15.12    37.81 <
  -8   0   8   506.14   483.91    37.81 o
  -7   0   8   146.99   105.86    30.24 o
  -6   0   8  7214.56  7152.84   158.78 o
  -5   0   8   405.79   408.30    30.24 o
  -4   0   8   521.41   499.04    37.81 o
  -3   0   8   179.10   136.10    22.68 o
  -2   0   8   856.04   869.53    37.81 o
  -1   0   8    67.38    98.29    22.68 o
   0   0   8     6.24    30.24    30.24 <
   1   0   8   139.39   105.86    30.24 o
   2   0   8   837.60   892.21    52.93 o
   3   0   8  1129.09  1126.61    68.05 o
   4   0   8   426.77   438.55    45.37 o
   5   0   8    89.29   158.78    52.93 <
 -13   1   8     5.91     7.56    30.24 <
 -12   1   8    31.15    45.37    22.68 <
 -11   1   8     8.38    22.68    22.68 <
 -10   1   8   314.38   264.64    30.24 o
  -9   1   8   783.88   756.11    37.81 o
  -8   1   8     0.51    15.12    22.68 <
  -7   1   8     0.55    -7.56    22.68 <
  -6   1   8   259.93   211.71    22.68 o
  -5   1   8   365.07   362.93    22.68 o
  -4   1   8  3147.96  3092.51    60.49 o
  -3   1   8     0.64    15.12    15.12 <
  -2   1   8    20.07    22.68    15.12 <
  -1   1   8    56.84    60.49    22.68 <
   0   1   8  2738.54  2805.18    75.61 o
   1   1   8     0.26     0.00    22.68 <
   2   1   8   937.35   975.39    45.37 o
   3   1   8   177.81   143.66    22.68 o
   4   1   8   291.92   272.20    30.24 o
   5   1   8   209.22   257.08    37.81 o
 -13   2   8   310.57   310.01    68.05 o
 -12   2   8    17.19    37.81    30.24 <
 -11   2   8   132.28   120.98    22.68 o
 -10   2   8    29.67    45.37    22.68 <
  -9   2   8   295.57   347.81    30.24 o
  -8   2   8   478.46   446.11    30.24 o
  -7   2   8   143.99   181.47    22.68 o
  -6   2   8    85.22    90.73    15.12 o
  -5   2   8    14.36     0.00    15.12 <
  -4   2   8   446.58   483.91    22.68 o
  -3   2   8   550.68   551.96    22.68 o
  -2   2   8  1063.97  1013.19    30.24 o
  -1   2   8     0.50    30.24    15.12 <
   0   2   8     6.05     7.56    22.68 <
   1   2   8    34.02    45.37    22.68 <
   2   2   8   287.73   294.88    30.24 o
   3   2   8    39.93    45.37    22.68 <
   4   2   8   878.53   930.02    45.37 o
   5   2   8    48.61    22.68    30.24 <
 -12   3   8    51.68    37.81    30.24 <
 -11   3   8   434.92   499.04    37.81 o
 -10   3   8    34.18     7.56    22.68 <
  -9   3   8     0.04     7.56    22.68 <
  -8   3   8   238.49   257.08    22.68 o
  -7   3   8   148.40   189.03    22.68 o
  -6   3   8    95.70   105.86    22.68 o
  -5   3   8   244.42   204.15    22.68 o
  -4   3   8     1.67   -15.12    22.68 <
  -3   3   8     8.44    15.12    15.12 <
  -2   3   8     2.29    15.12    22.68 <
  -1   3   8     1.25     0.00    15.12 <
   0   3   8   149.33   120.98    22.68 o
   1   3   8     7.52     7.56    22.68 <
   2   3   8     2.85   -30.24    22.68 <
   3   3   8   139.34   181.47    30.24 o
   4   3   8    14.74    30.24    30.24 <
   5   3   8    61.37   -37.81    98.29 <
 -12   4   8     0.00     7.56    30.24 <
 -11   4   8    72.36    75.61    30.24 <
 -10   4   8    44.75    83.17    22.68 o
  -9   4   8   409.35   385.62    30.24 o
  -8   4   8   445.49   438.55    22.68 o
  -7   4   8    68.26    83.17    22.68 o
  -6   4   8     4.97     0.00    22.68 <
  -5   4   8   883.39   937.58    37.81 o
  -4   4   8   660.72   672.94    37.81 o
  -3   4   8     0.37    30.24    22.68 <
  -2   4   8  1205.70  1164.42    45.37 o
  -1   4   8    47.44    68.05    22.68 <
   0   4   8   282.76   317.57    30.24 o
   1   4   8  1138.86  1202.22    45.37 o
   2   4   8     0.02    15.12    30.24 <
   3   4   8   396.00   385.62    37.81 o
   4   4   8   320.01   370.50    37.81 o
   5   4   8   141.42   234.40    60.49 o
 -11   5   8   105.87   113.42    22.68 o
 -10   5   8   369.26   461.23    37.81 o
  -9   5   8   504.47   453.67    30.24 o
  -8   5   8     3.26    30.24    22.68 <
  -7   5   8   369.25   370.50    30.24 o
  -6   5   8     6.62    30.24    22.68 <
  -5   5   8    84.21   105.86    22.68 o
  -4   5   8   194.68   196.59    30.24 o
  -3   5   8   116.71   136.10    22.68 o
  -2   5   8    27.75    22.68    22.68 <
  -1   5   8    47.12    98.29    22.68 o
   0   5   8   478.11   461.23    37.81 o
   1   5   8   295.84   362.93    30.24 o
   2   5   8    34.01    75.61    30.24 <
   3   5   8    31.09    60.49    37.81 <
   4   5   8   276.54   310.01    52.93 o
   5   5   8    18.66    60.49    75.61 <
 -11   6   8    76.89    60.49    52.93 <
 -10   6   8    50.26    45.37    30.24 <
  -9   6   8   111.24   113.42    30.24 o
  -8   6   8   214.51   166.35    22.68 o
  -7   6   8   220.15   257.08    30.24 o
  -6   6   8   606.57   642.70    37.81 o
  -5   6   8    14.63    22.68    22.68 <
  -4   6   8  1191.27  1179.54    52.93 o
  -3   6   8    28.00    60.49    22.68 <
  -2   6   8    56.05    60.49    22.68 <
  -1   6   8    41.47    98.29    22.68 o
   0   6   8   227.16   234.40    30.24 o
   1   6   8    17.71    15.12    30.24 <
   2   6   8   113.46   173.91    30.24 o
   3   6   8     4.82   -22.68    30.24 <
 -11   7   8   214.50   120.98    60.49 <
 -10   7   8   178.19   181.47    30.24 o
  -9   7   8   127.32   120.98    30.24 o
  -8   7   8   163.12   151.22    30.24 o
  -7   7   8    35.83    52.93    22.68 <
  -6   7   8   113.51   113.42    30.24 o
  -5   7   8   336.41   302.45    45.37 o
  -4   7   8   114.91   158.78    30.24 o
  -3   7   8     2.12     7.56    22.68 <
  -2   7   8     8.08    60.49    30.24 <
  -1   7   8    31.26    37.81    30.24 <
   0   7   8   138.26   166.35    30.24 o
   1   7   8   140.33   120.98    45.37 <
   2   7   8   113.66    68.05    37.81 <
   3   7   8     2.22    15.12    52.93 <
  -9   8   8   233.93   257.08    45.37 o
  -8   8   8     6.58    30.24    30.24 <
  -7   8   8   121.14    98.29    30.24 o
  -6   8   8    43.94    90.73    30.24 o
  -5   8   8    52.93    60.49    30.24 <
  -4   8   8     8.85     0.00    30.24 <
  -3   8   8   164.28   196.59    30.24 o
  -2   8   8   438.87   453.67    37.81 o
  -1   8   8    70.65    60.49    30.24 <
   0   8   8   118.70   128.54    37.81 o
   1   8   8    10.44   -15.12    45.37 <
   2   8   8    13.63    30.24    98.29 <
  -8   9   8   616.68   642.70    83.17 o
  -7   9   8   503.80   574.65    52.93 o
  -6   9   8    50.76    83.17    30.24 <
  -5   9   8    73.21    90.73    30.24 o
  -4   9   8   325.78   234.40    37.81 o
  -3   9   8  1458.26  1353.44    60.49 o
  -2   9   8     2.89    37.81    30.24 <
  -1   9   8   356.73   378.06    52.93 o
   0   9   8     7.69   143.66    83.17 <
 -13   1   9   115.95    52.93    75.61 <
 -12   1   9    19.48     0.00    30.24 <
 -11   1   9   147.82   189.03    30.24 o
 -10   1   9   471.71   423.42    30.24 o
  -9   1   9     4.12    -7.56    22.68 <
  -8   1   9    97.91    90.73    30.24 o
  -7   1   9   238.41   234.40    30.24 o
  -6   1   9    23.16    30.24    22.68 <
  -5   1   9   259.34   241.96    22.68 o
  -4   1   9  1027.74  1103.93    37.81 o
  -3   1   9    20.89     0.00    22.68 <
  -2   1   9   116.69   151.22    22.68 o
  -1   1   9   111.22   143.66    30.24 o
   0   1   9    12.30    22.68    30.24 <
   1   1   9   222.97   264.64    30.24 o
   2   1   9   184.58   143.66    30.24 o
   3   1   9    81.47   105.86    30.24 o
   4   1   9     8.18    45.37    60.49 <
 -12   2   9   174.97   158.78    30.24 o
 -11   2   9    10.59    30.24    30.24 <
 -10   2   9     1.90    37.81    22.68 <
  -9   2   9     1.10    15.12    22.68 <
  -8   2   9   150.23   158.78    30.24 o
  -7   2   9    92.15   120.98    30.24 o
  -6   2   9   144.37   181.47    22.68 o
  -5   2   9    71.61    75.61    22.68 o
  -4   2   9   173.60   128.54    22.68 o
  -3   2   9   188.13   181.47    22.68 o
  -2   2   9   622.82   657.82    30.24 o
  -1   2   9    19.69    15.12    22.68 <
   0   2   9   128.53   151.22    30.24 o
   1   2   9    20.91     7.56    22.68 <
   2   2   9   302.66   257.08    30.24 o
   3   2   9   280.23   226.83    30.24 o
   4   2   9   105.50    30.24    75.61 <
 -12   3   9     8.85   113.42    52.93 <
 -11   3   9   105.40    98.29    30.24 o
 -10   3   9   323.66   340.25    30.24 o
  -9   3   9     8.77    22.68    22.68 <
  -8   3   9   251.52   211.71    30.24 o
  -7   3   9   374.58   415.86    37.81 o
  -6   3   9   384.19   438.55    30.24 o
  -5   3   9   139.18   173.91    30.24 o
  -4   3   9   291.94   332.69    30.24 o
  -3   3   9    85.80   113.42    22.68 o
  -2   3   9   116.95   105.86    22.68 o
  -1   3   9   286.59   264.64    30.24 o
   0   3   9  1072.38  1043.44    45.37 o
   1   3   9   161.64   158.78    30.24 o
   2   3   9     0.40     7.56    30.24 <
   3   3   9    80.29    98.29    30.24 o
   4   3   9    18.05   105.86    68.05 <
 -12   4   9   161.44   226.83    90.73 <
 -11   4   9   125.81   158.78    30.24 o
 -10   4   9   305.21   325.13    37.81 o
  -9   4   9    35.42    52.93    30.24 <
  -8   4   9   687.06   642.70    45.37 o
  -7   4   9    78.12    83.17    30.24 <
  -6   4   9   257.87   272.20    37.81 o
  -5   4   9     0.57    22.68    22.68 <
  -4   4   9    29.95    68.05    22.68 <
  -3   4   9   100.46    83.17    22.68 o
  -2   4   9  1215.93  1277.83    52.93 o
  -1   4   9   278.08   264.64    30.24 o
   0   4   9   156.67   211.71    30.24 o
   1   4   9     5.87    45.37    30.24 <
   2   4   9   606.40   589.77    37.81 o
   3   4   9     0.06     0.00    45.37 <
 -11   5   9   733.12   733.43    83.17 o
 -10   5   9   585.06   551.96    37.81 o
  -9   5   9     0.36    37.81    30.24 <
  -8   5   9   325.56   294.88    37.81 o
  -7   5   9    50.65    37.81    22.68 <
  -6   5   9    40.99   -30.24    37.81 <
  -5   5   9   566.87   499.04    37.81 o
  -4   5   9   768.96   854.41    45.37 o
  -3   5   9   266.21   241.96    30.24 o
  -2   5   9    30.71    45.37    30.24 <
  -1   5   9    23.72    52.93    30.24 <
   0   5   9   130.47   143.66    37.81 o
   1   5   9     0.66     7.56    37.81 <
   2   5   9    20.39    30.24    30.24 <
   3   5   9   209.52   189.03    98.29 <
 -11   6   9   122.59   105.86    90.73 <
 -10   6   9   255.74   264.64    45.37 o
  -9   6   9  1260.88  1240.03    45.37 o
  -8   6   9     3.95     0.00    30.24 <
  -7   6   9     3.59    22.68    30.24 <
  -6   6   9     8.32     7.56    37.81 <
  -5   6   9  1054.29  1103.93    52.93 o
  -4   6   9    97.89   105.86    30.24 o
  -3   6   9   445.90   408.30    37.81 o
  -2   6   9    26.82    83.17    30.24 <
  -1   6   9   177.21   136.10    30.24 o
   0   6   9   250.24   264.64    37.81 o
   1   6   9   355.34   408.30    45.37 o
   2   6   9    71.79   105.86    60.49 <
 -10   7   9   458.05   468.79   113.42 o
  -9   7   9     6.40    15.12    37.81 <
  -8   7   9     2.55    45.37    30.24 <
  -7   7   9  1119.07  1171.98    52.93 o
  -6   7   9    78.70    75.61    37.81 <
  -5   7   9   266.11   272.20    37.81 o
  -4   7   9   476.73   514.16    45.37 o
  -3   7   9   518.24   483.91    45.37 o
  -2   7   9     2.53   -15.12    30.24 <
  -1   7   9  1303.65  1315.64    75.61 o
   0   7   9    88.43    98.29    52.93 <
  -7   8   9     9.46    30.24    60.49 <
  -6   8   9     5.61    -7.56    37.81 <
  -5   8   9   196.04   226.83    52.93 o
  -4   8   9     0.72    -7.56    37.81 <
  -3   8   9    82.17   105.86    30.24 o
  -2   8   9    51.60   113.42    45.37 <
  -1   8   9    11.76   -15.12    98.29 <
  -6   9   9    50.37   -37.81    90.73 <
 -12   0  10   727.51   612.45   128.54 o
 -11   0  10    17.93   -30.24    45.37 <
 -10   0  10     3.66   -15.12    37.81 <
  -9   0  10    90.78    60.49    45.37 <
  -8   0  10  1010.62  1058.56    75.61 o
  -7   0  10   254.13   211.71    45.37 o
  -6   0  10   672.18   710.75    52.93 o
  -5   0  10    47.67    37.81    37.81 <
  -4   0  10     9.40    37.81    30.24 <
  -3   0  10   224.49   241.96    52.93 o
  -2   0  10   785.18   861.97    60.49 o
  -1   0  10     6.05   -52.93    52.93 <
   0   0  10   135.68   105.86    45.37 <
   1   0  10     3.54    15.12    45.37 <
   2   0  10     7.90    45.37    68.05 <
 -12   1  10    12.58   -45.37    60.49 <
 -11   1  10    85.85    52.93    30.24 <
 -10   1  10    72.46    83.17    30.24 <
  -9   1  10     4.88    22.68    37.81 <
  -8   1  10   622.97   695.62    45.37 o
  -7   1  10    10.45     0.00    30.24 <
  -6   1  10    52.69   105.86    30.24 o
  -5   1  10    23.95    45.37    30.24 <
  -4   1  10   514.13   468.79    37.81 o
  -3   1  10    54.50    83.17    30.24 <
  -2   1  10    65.06    37.81    30.24 <
  -1   1  10     5.70   -15.12    45.37 <
   0   1  10   257.32   317.57    37.81 o
   1   1  10   563.83   514.16    37.81 o
   2   1  10   577.60   438.55    60.49 o
 -11   2  10    11.54     7.56    30.24 <
 -10   2  10   255.04   287.32    37.81 o
  -9   2  10    32.76    22.68    45.37 <
  -8   2  10    14.64    22.68    37.81 <
  -7   2  10    76.61   173.91    37.81 o
  -6   2  10  1072.01  1035.88    52.93 o
  -5   2  10   784.26   809.04    45.37 o
  -4   2  10     0.67   -15.12    30.24 <
  -3   2  10   280.20   279.76    30.24 o
  -2   2  10     0.14     7.56    30.24 <
  -1   2  10   242.80   257.08    30.24 o
   0   2  10    82.50    68.05    30.24 <
   1   2  10   443.46   506.60    37.81 o
 -10   3  10    52.11    68.05    37.81 <
  -9   3  10    37.42     0.00    30.24 <
  -8   3  10   149.02   136.10    30.24 o
  -7   3  10   917.71   930.02    52.93 o
  -6   3  10   190.39   196.59    30.24 o
  -5   3  10    62.38    30.24    30.24 <
  -4   3  10    88.12    90.73    30.24 o
  -3   3  10   203.28   196.59    30.24 o
  -2   3  10     1.29   -22.68    30.24 <
  -1   3  10     1.85    30.24    30.24 <
   0   3  10   109.57    83.17    30.24 <
   1   3  10     2.55    83.17    30.24 <
 -10   4  10    55.61    45.37    60.49 <
  -9   4  10   354.15   325.13    37.81 o
  -8   4  10    13.20     0.00    37.81 <
  -7   4  10   199.31   257.08    37.81 o
  -6   4  10   105.68   105.86    37.81 <
  -5   4  10    42.05    22.68    30.24 <
  -4   4  10    32.72    -7.56    37.81 <
  -3   4  10   465.50   491.47    37.81 o
  -2   4  10    64.90    75.61    37.81 <
  -1   4  10   225.30   294.88    45.37 o
   0   4  10   132.62   219.27    45.37 o
   1   4  10    14.77    15.12    83.17 <
  -9   5  10     6.08   -30.24    45.37 <
  -8   5  10   481.78   521.72    45.37 o
  -7   5  10   301.13   264.64    37.81 o
  -6   5  10     5.44   -15.12    37.81 <
  -5   5  10    55.44    37.81    30.24 <
  -4   5  10   345.64   347.81    37.81 o
  -3   5  10     2.06    -7.56    30.24 <
  -2   5  10   318.72   378.06    45.37 o
  -1   5  10    90.45   113.42    45.37 <
   0   5  10     5.81    60.49    45.37 <
  -8   6  10   184.65   158.78   105.86 <
  -7   6  10    56.54     7.56    37.81 <
  -6   6  10   156.35   173.91    37.81 o
  -5   6  10     5.87    30.24    30.24 <
  -4   6  10    11.74     0.00    37.81 <
  -3   6  10   315.15   264.64    45.37 o
  -2   6  10   663.91   778.80    68.05 o
   0   6  10    87.52    52.93    68.05 <
  -6   7  10   111.78   143.66    68.05 <
  -5   7  10    17.52    30.24    68.05 <
  -4   7  10   235.04   294.88   105.86 <
  -3   7  10   616.82   680.50    90.73 o
 -10   1  11     2.48    22.68    75.61 <
  -9   1  11    29.64    45.37    37.81 <
  -8   1  11    31.78    45.37    37.81 <
  -7   1  11     0.02    30.24    30.24 <
  -6   1  11     3.11    22.68    30.24 <
  -5   1  11   142.67   143.66    37.81 o
  -4   1  11    22.31    -7.56    30.24 <
  -3   1  11    58.01    60.49    37.81 <
  -2   1  11    17.01    45.37    37.81 <
 -10   2  11    95.07   113.42    75.61 <
  -9   2  11    44.13    45.37    60.49 <
  -8   2  11     8.48    45.37    45.37 <
  -7   2  11   150.98    68.05    37.81 <
  -6   2  11   852.18   907.34    60.49 o
  -5   2  11    23.44     7.56    30.24 <
  -4   2  11    76.55    68.05    45.37 <
  -3   2  11    27.56    -7.56    37.81 <
  -2   2  11   202.36   264.64    45.37 o
  -8   3  11    45.96    60.49    37.81 <
  -7   3  11    64.21    60.49    45.37 <
  -6   3  11    14.14     0.00    37.81 <
  -5   3  11   147.40   181.47    37.81 o
  -4   3  11   590.26   650.26    60.49 o
  -3   3  11   469.44   362.93    68.05 o
  -2   3  11    54.32    -7.56    60.49 <
  -8   4  11    49.08    37.81    98.29 <
  -7   4  11     1.96    37.81    75.61 <
  -6   4  11   139.52   189.03    45.37 o
  -5   4  11   291.79   249.52    45.37 o
  -4   4  11    64.61    52.93    37.81 <
  -2   4  11   261.35   272.20    83.17 o
  -5   5  11   141.79   105.86    90.73 <
  -4   5  11   109.40   -15.12    83.17 <
  -3   5  11   337.27   415.86   105.86 o
  -6   2  12     0.04   -45.37    90.73 <
